# Supplementary material for: Cancer Metabolic Subtypes and Their Association with Molecular and Clinical Features
Source: Cancers (Basel). 2022 Apr 25;14(9):2145. doi: 10.3390/cancers14092145 (PMC9104370; doi:10.3390/cancers14092145)
Supplement: Supplementary file 1 [file cancers-14-02145-s001.zip]

Archive with 5 entries (5 files):
- Supplementary Date S1.csv
- Supplementary Date S2.csv
- Supplementary Date S3.csv
- Supplementary Date S4.csv
- Supplementary Figures and Tables.pdf
