# Supplementary material for: Cancer Metabolic Subtypes and Their Association with Molecular and Clinical Features
Source: Cancers (Basel). 2022 Apr 25;14(9):2145. doi: 10.3390/cancers14092145 (PMC9104370; doi:10.3390/cancers14092145)
Supplement: Supplementary file 1 [file cancers-14-02145-s001.zip › Supplementary Date S2.csv]

	feature	variable	met	tumor	pval	global_bonf	confirmed_in_ccle
1016	Clinical_data	neoplasm_histologic_grade	GO_ALKALOID_METABOLIC_PROCESS	BLCA	7.02115420185853e-08	0.00383516505968119	NA
1019	Clinical_data	pathologic_t	GO_ALKALOID_METABOLIC_PROCESS	BLCA	3.2135873700121e-07	0.0175535782912171	NA
1036	Clinical_data	neoplasm_histologic_grade	GO_DNA_METABOLIC_PROCESS	BLCA	1.0609036669197e-07	0.00579497409981547	NA
1045	Clinical_data	neoplasm_histologic_grade	GO_KERATAN_SULFATE_METABOLIC_PROCESS	BLCA	5.32708094854376e-08	0.00290981142652306	NA
1048	Clinical_data	pathologic_t	GO_KERATAN_SULFATE_METABOLIC_PROCESS	BLCA	1.51125669496385e-07	0.00825493744490103	NA
1055	Clinical_data	neoplasm_histologic_grade	GO_LINOLEIC_ACID_METABOLIC_PROCESS	BLCA	1.05621066304891e-07	0.00576933950477207	NA
1064	Clinical_data	neoplasm_histologic_grade	GO_LIPOPROTEIN_METABOLIC_PROCESS	BLCA	7.19292693349574e-11	3.92899247888338e-06	NA
1075	Clinical_data	pathologic_t	GO_MULTICELLULAR_ORGANISMAL_MACROMOLECULE_METABOLIC_PROCESS	BLCA	3.73316765793707e-09	0.000203916816979496	NA
1082	Clinical_data	neoplasm_histologic_grade	GO_MULTICELLULAR_ORGANISM_METABOLIC_PROCESS	BLCA	1.7564106269787e-07	0.00959404176774573	NA
1084	Clinical_data	pathologic_t	GO_MULTICELLULAR_ORGANISM_METABOLIC_PROCESS	BLCA	2.90857857829488e-09	0.000158875287682201	NA
1087	Clinical_data	gender	GO_MULTI_ORGANISM_METABOLIC_PROCESS	BLCA	1.95822438350073e-35	1.0696409049996e-30	NA
1096	Clinical_data	neoplasm_histologic_grade	GO_NCRNA_METABOLIC_PROCESS	BLCA	2.01844026141274e-07	0.0110253262399148	NA
1105	Clinical_data	neoplasm_histologic_grade	GO_ONE_CARBON_METABOLIC_PROCESS	BLCA	5.14174594843974e-08	0.00280857588941624	NA
1114	Clinical_data	neoplasm_histologic_grade	GO_PROTEOGLYCAN_METABOLIC_PROCESS	BLCA	2.39862158898697e-07	0.0131019907055236	NA
1117	Clinical_data	pathologic_t	GO_PROTEOGLYCAN_METABOLIC_PROCESS	BLCA	7.37930577082569e-07	0.0403079819119812	NA
1124	Clinical_data	neoplasm_histologic_grade	GO_PYRIMIDINE_NUCLEOTIDE_METABOLIC_PROCESS	BLCA	5.32708094854376e-08	0.00290981142652306	NA
1131	Clinical_data	gender	GO_RRNA_METABOLIC_PROCESS	BLCA	2.3283148165774e-15	1.27179540225907e-10	NA
1140	Clinical_data	neoplasm_histologic_grade	GO_SPHINGOMYELIN_METABOLIC_PROCESS	BLCA	4.22840816217502e-07	0.0230968339042486	NA
1158	Clinical_data	primary_therapy_outcome_success	HALLMARK_HEME_METABOLISM	BLCA	2.67854985821506e-07	0.0146310428905281	NA
1170	Clinical_data	neoplasm_histologic_grade	KEGG_RIBOFLAVIN_METABOLISM	BLCA	9.80436074251845e-08	0.00535543596838585	NA
1179	Clinical_data	neoplasm_histologic_grade	REACTOME_GLYCOSAMINOGLYCAN_METABOLISM	BLCA	6.35117288466433e-08	0.0034692011647902	NA
1182	Clinical_data	pathologic_t	REACTOME_GLYCOSAMINOGLYCAN_METABOLISM	BLCA	5.31115320972247e-09	0.00029011112177467	NA
1189	Clinical_data	neoplasm_histologic_grade	REACTOME_HEPARAN_SULFATE_HEPARIN_HS_GAG_METABOLISM	BLCA	2.507048621085e-08	0.00136942516829526	NA
1191	Clinical_data	pathologic_t	REACTOME_HEPARAN_SULFATE_HEPARIN_HS_GAG_METABOLISM	BLCA	4.08702416071212e-08	0.00223245520730578	NA
1198	Clinical_data	neoplasm_histologic_grade	REACTOME_KERATAN_SULFATE_KERATIN_METABOLISM	BLCA	2.04617934777109e-07	0.01117684545133	NA
1201	Clinical_data	pathologic_t	REACTOME_KERATAN_SULFATE_KERATIN_METABOLISM	BLCA	1.24311511336054e-09	6.79026768370926e-05	NA
1204	Clinical_data	gender	REACTOME_METABOLISM_OF_MRNA	BLCA	4.6007704533039e-16	2.51307884470819e-11	NA
1211	Clinical_data	gender	REACTOME_METABOLISM_OF_RNA	BLCA	2.49112435341263e-20	1.36072685556458e-15	NA
1322	Clinical_data	neoplasm_histologic_grade	GO_AMINO_SUGAR_METABOLIC_PROCESS	BLCA	7.10977037688825e-07	0.0388356987296767	NA
1490	Clinical_data	primary_therapy_outcome_success	GO_CELLULAR_ALDEHYDE_METABOLIC_PROCESS	BLCA	6.15726969908319e-07	0.0336328542773021	NA
1879	Clinical_data	pathologic_t	GO_GLUCOSE_METABOLIC_PROCESS	BLCA	4.32745655412564e-07	0.0236378659356005	NA
2792	Clinical_data	neoplasm_histologic_grade	GO_REACTIVE_OXYGEN_SPECIES_METABOLIC_PROCESS	BLCA	8.10001015088971e-07	0.0442446854472049	NA
3850	Clinical_data	neoplasm_histologic_grade	GO_HEPARAN_SULFATE_PROTEOGLYCAN_METABOLIC_PROCESS	BLCA	6.49270561749879e-07	0.0354651058944636	NA
3961	Clinical_data	StGallen2013	GO_ALKALOID_METABOLIC_PROCESS	BRCA	2.09913945118233e-17	1.14661294241933e-12	NA
3980	Clinical_data	breast_carcinoma_immunohistochemistry_pos_cell_score	GO_DNA_METABOLIC_PROCESS	BRCA	1.83390708174062e-13	1.00173506525918e-08	NA
3982	Clinical_data	histological_type	GO_DNA_METABOLIC_PROCESS	BRCA	2.98928758941259e-16	1.63283855996484e-11	NA
3986	Clinical_data	progesterone_receptor_level_cell_percent_category	GO_DNA_METABOLIC_PROCESS	BRCA	1.42570962941141e-15	7.78765370873393e-11	NA
3987	Clinical_data	StGallen2013	GO_DNA_METABOLIC_PROCESS	BRCA	4.50719843507237e-74	2.46196700118958e-69	NA
3988	Clinical_data	breast_carcinoma_immunohistochemistry_pos_cell_score	GO_KERATAN_SULFATE_METABOLIC_PROCESS	BRCA	3.9625684636899e-07	0.0216447377192133	NA
3990	Clinical_data	histological_type	GO_KERATAN_SULFATE_METABOLIC_PROCESS	BRCA	5.36358890798113e-15	2.92975316920653e-10	NA
3994	Clinical_data	progesterone_receptor_level_cell_percent_category	GO_KERATAN_SULFATE_METABOLIC_PROCESS	BRCA	4.88955542373529e-08	0.00267082185910693	NA
3995	Clinical_data	StGallen2013	GO_KERATAN_SULFATE_METABOLIC_PROCESS	BRCA	8.44370414402296e-30	4.61220451458966e-25	NA
3998	Clinical_data	histological_type	GO_LINOLEIC_ACID_METABOLIC_PROCESS	BRCA	8.24699487974003e-21	4.50475601316039e-16	NA
4002	Clinical_data	StGallen2013	GO_LINOLEIC_ACID_METABOLIC_PROCESS	BRCA	1.63800859161414e-20	8.94729432997392e-16	NA
4013	Clinical_data	histological_type	GO_MULTICELLULAR_ORGANISMAL_MACROMOLECULE_METABOLIC_PROCESS	BRCA	2.67153570221043e-13	1.4592729466184e-08	NA
4045	Clinical_data	histological_type	GO_ONE_CARBON_METABOLIC_PROCESS	BRCA	1.46383379103778e-11	7.99589931678568e-07	NA
4048	Clinical_data	progesterone_receptor_level_cell_percent_category	GO_ONE_CARBON_METABOLIC_PROCESS	BRCA	3.80128805672886e-11	2.076377575227e-06	NA
4049	Clinical_data	StGallen2013	GO_ONE_CARBON_METABOLIC_PROCESS	BRCA	1.3293615780083e-105	7.26137174755476e-101	NA
4057	Clinical_data	StGallen2013	GO_PROTEOGLYCAN_METABOLIC_PROCESS	BRCA	2.97458424394123e-11	1.62480715156802e-06	NA
4060	Clinical_data	histological_type	GO_PYRIMIDINE_NUCLEOTIDE_METABOLIC_PROCESS	BRCA	6.08067138078524e-31	3.32144512832632e-26	NA
4064	Clinical_data	progesterone_receptor_level_cell_percent_category	GO_PYRIMIDINE_NUCLEOTIDE_METABOLIC_PROCESS	BRCA	1.15773067410865e-08	0.000632387226118366	NA
4065	Clinical_data	StGallen2013	GO_PYRIMIDINE_NUCLEOTIDE_METABOLIC_PROCESS	BRCA	2.07173316112704e-19	1.13164280460242e-14	NA
4084	Clinical_data	histological_type	GO_UTP_METABOLIC_PROCESS	BRCA	1.75057849415454e-19	9.56218490862034e-15	NA
4088	Clinical_data	StGallen2013	GO_UTP_METABOLIC_PROCESS	BRCA	2.17421532971502e-16	1.18762163955023e-11	NA
4090	Clinical_data	histological_type	HALLMARK_HEME_METABOLISM	BRCA	1.35253035019694e-10	7.38792653188072e-06	NA
4093	Clinical_data	progesterone_receptor_level_cell_percent_category	HALLMARK_HEME_METABOLISM	BRCA	7.09235786483779e-08	0.00387405863651034	NA
4094	Clinical_data	StGallen2013	HALLMARK_HEME_METABOLISM	BRCA	5.18697983617505e-90	2.8332839959139e-85	NA
4103	Clinical_data	StGallen2013	KEGG_RETINOL_METABOLISM	BRCA	6.3433903458235e-17	3.46495010859917e-12	NA
4104	Clinical_data	breast_carcinoma_immunohistochemistry_pos_cell_score	KEGG_RIBOFLAVIN_METABOLISM	BRCA	1.06948223000331e-10	5.84183278494708e-06	NA
4110	Clinical_data	progesterone_receptor_level_cell_percent_category	KEGG_RIBOFLAVIN_METABOLISM	BRCA	4.72410046995512e-11	2.58044539970358e-06	NA
4111	Clinical_data	StGallen2013	KEGG_RIBOFLAVIN_METABOLISM	BRCA	4.82527023256831e-60	2.63570735913579e-55	NA
4113	Clinical_data	histological_type	REACTOME_GLYCOSAMINOGLYCAN_METABOLISM	BRCA	1.21769435586043e-30	6.65141188001641e-26	NA
4115	Clinical_data	pathologic_t	REACTOME_GLYCOSAMINOGLYCAN_METABOLISM	BRCA	2.48916283353119e-08	0.00135965541455974	NA
4116	Clinical_data	progesterone_receptor_level_cell_percent_category	REACTOME_GLYCOSAMINOGLYCAN_METABOLISM	BRCA	1.61222507607424e-10	8.8064570330403e-06	NA
4117	Clinical_data	StGallen2013	REACTOME_GLYCOSAMINOGLYCAN_METABOLISM	BRCA	7.94029483187619e-95	4.33722724601573e-90	NA
4120	Clinical_data	histological_type	REACTOME_HEPARAN_SULFATE_HEPARIN_HS_GAG_METABOLISM	BRCA	1.32025271680735e-13	7.2116164150168e-09	NA
4124	Clinical_data	StGallen2013	REACTOME_HEPARAN_SULFATE_HEPARIN_HS_GAG_METABOLISM	BRCA	4.60725436246112e-20	2.51662055040714e-15	NA
4125	Clinical_data	breast_carcinoma_immunohistochemistry_pos_cell_score	REACTOME_KERATAN_SULFATE_KERATIN_METABOLISM	BRCA	6.12914885055135e-09	0.000334792497663667	NA
4127	Clinical_data	histological_type	REACTOME_KERATAN_SULFATE_KERATIN_METABOLISM	BRCA	1.69912457129299e-15	9.2811281457737e-11	NA
4131	Clinical_data	progesterone_receptor_level_cell_percent_category	REACTOME_KERATAN_SULFATE_KERATIN_METABOLISM	BRCA	1.24423840054454e-08	0.000679640341529447	NA
4132	Clinical_data	StGallen2013	REACTOME_KERATAN_SULFATE_KERATIN_METABOLISM	BRCA	1.29783485208505e-39	7.08916331254418e-35	NA
4161	Clinical_data	histological_type	GO_ACETYL_COA_METABOLIC_PROCESS	BRCA	2.92106977325124e-20	1.59557594224303e-15	NA
4166	Clinical_data	StGallen2013	GO_ACETYL_COA_METABOLIC_PROCESS	BRCA	2.05037343648685e-16	1.11997548221221e-11	NA
4167	Clinical_data	breast_carcinoma_immunohistochemistry_pos_cell_score	GO_ACYL_COA_METABOLIC_PROCESS	BRCA	2.51049976439918e-15	1.37131028630776e-10	NA
4169	Clinical_data	histological_type	GO_ACYL_COA_METABOLIC_PROCESS	BRCA	7.40809049063066e-16	4.04652126869719e-11	NA
4173	Clinical_data	progesterone_receptor_level_cell_percent_category	GO_ACYL_COA_METABOLIC_PROCESS	BRCA	3.16851692377055e-20	1.73073899927118e-15	NA
4174	Clinical_data	StGallen2013	GO_ACYL_COA_METABOLIC_PROCESS	BRCA	6.13949433149512e-95	3.35357598869258e-90	NA
4177	Clinical_data	histological_type	GO_ADP_METABOLIC_PROCESS	BRCA	6.42554019506857e-19	3.50982282075231e-14	NA
4180	Clinical_data	pathologic_t	GO_ADP_METABOLIC_PROCESS	BRCA	3.43658239398735e-07	0.0187716440106771	NA
4182	Clinical_data	StGallen2013	GO_ADP_METABOLIC_PROCESS	BRCA	2.24890913388387e-14	1.22842163620138e-09	NA
4184	Clinical_data	histological_type	GO_ALCOHOL_METABOLIC_PROCESS	BRCA	6.53799321056122e-11	3.57124803140486e-06	NA
4187	Clinical_data	progesterone_receptor_level_cell_percent_category	GO_ALCOHOL_METABOLIC_PROCESS	BRCA	1.95994168698554e-15	1.07057894768211e-10	NA
4188	Clinical_data	StGallen2013	GO_ALCOHOL_METABOLIC_PROCESS	BRCA	2.68250768368353e-107	1.46526617205845e-102	NA
4196	Clinical_data	StGallen2013	GO_ALDITOL_METABOLIC_PROCESS	BRCA	4.76841823896324e-47	2.60465309466889e-42	NA
4197	Clinical_data	breast_carcinoma_immunohistochemistry_pos_cell_score	GO_ALDITOL_PHOSPHATE_METABOLIC_PROCESS	BRCA	6.68722386156169e-07	0.0365276228990084	NA
4199	Clinical_data	histological_type	GO_ALDITOL_PHOSPHATE_METABOLIC_PROCESS	BRCA	3.73201480657686e-09	0.000203853844779648	NA
4203	Clinical_data	progesterone_receptor_level_cell_percent_category	GO_ALDITOL_PHOSPHATE_METABOLIC_PROCESS	BRCA	1.03110640907688e-12	5.63221253830066e-08	NA
4204	Clinical_data	StGallen2013	GO_ALDITOL_PHOSPHATE_METABOLIC_PROCESS	BRCA	1.12037794523033e-73	6.11984045023163e-69	NA
4205	Clinical_data	breast_carcinoma_immunohistochemistry_pos_cell_score	GO_ALPHA_AMINO_ACID_METABOLIC_PROCESS	BRCA	1.50802607423918e-13	8.23729082531667e-09	NA
4207	Clinical_data	histological_type	GO_ALPHA_AMINO_ACID_METABOLIC_PROCESS	BRCA	1.28168862187296e-15	7.00096775925667e-11	NA
4211	Clinical_data	progesterone_receptor_level_cell_percent_category	GO_ALPHA_AMINO_ACID_METABOLIC_PROCESS	BRCA	3.93383648220525e-22	2.14877950167497e-17	NA
4212	Clinical_data	StGallen2013	GO_ALPHA_AMINO_ACID_METABOLIC_PROCESS	BRCA	4.45547685566079e-104	2.4337151228676e-99	NA
4216	Clinical_data	histological_type	GO_ALPHA_LINOLENIC_ACID_METABOLIC_PROCESS	BRCA	1.41968547431059e-22	7.75474796632676e-18	NA
4221	Clinical_data	StGallen2013	GO_ALPHA_LINOLENIC_ACID_METABOLIC_PROCESS	BRCA	1.21861127885886e-15	6.65642038851074e-11	NA
4222	Clinical_data	breast_carcinoma_immunohistochemistry_pos_cell_score	GO_AMINE_METABOLIC_PROCESS	BRCA	3.68592532308574e-13	2.01336298922912e-08	NA
4224	Clinical_data	histological_type	GO_AMINE_METABOLIC_PROCESS	BRCA	1.04908577101456e-12	5.73042120701285e-08	NA
4228	Clinical_data	progesterone_receptor_level_cell_percent_category	GO_AMINE_METABOLIC_PROCESS	BRCA	8.14764422780209e-16	4.45048770655234e-11	NA
4229	Clinical_data	StGallen2013	GO_AMINE_METABOLIC_PROCESS	BRCA	4.68319207326255e-110	2.5581000061782e-105	NA
4231	Clinical_data	histological_type	GO_AMINOGLYCAN_METABOLIC_PROCESS	BRCA	3.02900356711123e-10	1.65453261846317e-05	NA
4234	Clinical_data	progesterone_receptor_level_cell_percent_category	GO_AMINOGLYCAN_METABOLIC_PROCESS	BRCA	1.12376129235875e-11	6.13832130725122e-07	NA
4235	Clinical_data	StGallen2013	GO_AMINOGLYCAN_METABOLIC_PROCESS	BRCA	2.89286890433831e-105	1.58017178161671e-100	NA
4236	Clinical_data	breast_carcinoma_immunohistochemistry_pos_cell_score	GO_AMINO_ACID_BETAINE_METABOLIC_PROCESS	BRCA	2.6564824908725e-11	1.45105043098928e-06	NA
4238	Clinical_data	histological_type	GO_AMINO_ACID_BETAINE_METABOLIC_PROCESS	BRCA	2.02335025919454e-08	0.00110521461207983	NA
4242	Clinical_data	progesterone_receptor_level_cell_percent_category	GO_AMINO_ACID_BETAINE_METABOLIC_PROCESS	BRCA	1.42269568511783e-09	7.7711906408191e-05	NA
4243	Clinical_data	StGallen2013	GO_AMINO_ACID_BETAINE_METABOLIC_PROCESS	BRCA	3.79860285668672e-70	2.07491083840799e-65	NA
4252	Clinical_data	StGallen2013	GO_AMINO_SUGAR_METABOLIC_PROCESS	BRCA	2.98786272187972e-22	1.63206025457236e-17	NA
4254	Clinical_data	histological_type	GO_AMMONIUM_ION_METABOLIC_PROCESS	BRCA	7.07061224054568e-12	3.86218052415327e-07	NA
4257	Clinical_data	progesterone_receptor_level_cell_percent_category	GO_AMMONIUM_ION_METABOLIC_PROCESS	BRCA	9.87365214507112e-15	5.3932850112022e-10	NA
4258	Clinical_data	StGallen2013	GO_AMMONIUM_ION_METABOLIC_PROCESS	BRCA	4.05071163850046e-103	2.2126202182981e-98	NA
4261	Clinical_data	histological_type	GO_AMP_METABOLIC_PROCESS	BRCA	2.80504933049269e-08	0.00153220209579502	NA
4266	Clinical_data	StGallen2013	GO_AMP_METABOLIC_PROCESS	BRCA	4.71534238869431e-12	2.57566147297649e-07	NA
4272	Clinical_data	StGallen2013	GO_AMYLOID_PRECURSOR_PROTEIN_METABOLIC_PROCESS	BRCA	3.34602491691044e-57	1.82769919036399e-52	NA
4274	Clinical_data	histological_type	GO_ANDROGEN_METABOLIC_PROCESS	BRCA	1.33896928121147e-14	7.31385190476142e-10	NA
4278	Clinical_data	progesterone_receptor_level_cell_percent_category	GO_ANDROGEN_METABOLIC_PROCESS	BRCA	4.14204209576891e-19	2.26250765397185e-14	NA
4279	Clinical_data	StGallen2013	GO_ANDROGEN_METABOLIC_PROCESS	BRCA	5.8302156638524e-116	3.1846387020661e-111	NA
4294	Clinical_data	progesterone_receptor_level_cell_percent_category	GO_ARGININE_METABOLIC_PROCESS	BRCA	1.02121389467083e-07	0.00557817665686045	NA
4295	Clinical_data	StGallen2013	GO_ARGININE_METABOLIC_PROCESS	BRCA	3.50963071740803e-24	1.91706558676979e-19	NA
4298	Clinical_data	histological_type	GO_AROMATIC_AMINO_ACID_FAMILY_METABOLIC_PROCESS	BRCA	2.45077107913743e-10	1.33868468655724e-05	NA
4303	Clinical_data	StGallen2013	GO_AROMATIC_AMINO_ACID_FAMILY_METABOLIC_PROCESS	BRCA	6.67469399152637e-18	3.64591809899145e-13	NA
4312	Clinical_data	StGallen2013	GO_ASPARTATE_FAMILY_AMINO_ACID_METABOLIC_PROCESS	BRCA	1.48497905218905e-33	8.11140107677223e-29	NA
4319	Clinical_data	StGallen2013	GO_ASPARTATE_METABOLIC_PROCESS	BRCA	8.16614277637978e-12	4.46059216874193e-07	NA
4321	Clinical_data	histological_type	GO_BILE_ACID_METABOLIC_PROCESS	BRCA	1.14065478768386e-08	0.000623059864676556	NA
4324	Clinical_data	progesterone_receptor_level_cell_percent_category	GO_BILE_ACID_METABOLIC_PROCESS	BRCA	1.12188528958118e-09	6.12807401727926e-05	NA
4325	Clinical_data	StGallen2013	GO_BILE_ACID_METABOLIC_PROCESS	BRCA	6.02057525440812e-60	3.28861882121535e-55	NA
4328	Clinical_data	histological_type	GO_BIOTIN_METABOLIC_PROCESS	BRCA	3.91149579778334e-25	2.13657634962319e-20	NA
4333	Clinical_data	StGallen2013	GO_BIOTIN_METABOLIC_PROCESS	BRCA	1.26084529054524e-12	6.88711523054529e-08	NA
4334	Clinical_data	breast_carcinoma_immunohistochemistry_pos_cell_score	GO_BRANCHED_CHAIN_AMINO_ACID_METABOLIC_PROCESS	BRCA	9.21799209454949e-09	0.000503514382180577	NA
4336	Clinical_data	histological_type	GO_BRANCHED_CHAIN_AMINO_ACID_METABOLIC_PROCESS	BRCA	3.07141615400796e-10	1.67769964580377e-05	NA
4340	Clinical_data	progesterone_receptor_level_cell_percent_category	GO_BRANCHED_CHAIN_AMINO_ACID_METABOLIC_PROCESS	BRCA	6.60701004740433e-13	3.60894709819367e-08	NA
4341	Clinical_data	StGallen2013	GO_BRANCHED_CHAIN_AMINO_ACID_METABOLIC_PROCESS	BRCA	2.98732513383297e-74	1.63176660785358e-69	NA
4350	Clinical_data	StGallen2013	GO_C21_STEROID_HORMONE_METABOLIC_PROCESS	BRCA	7.23493819844125e-19	3.95194029213456e-14	NA
4351	Clinical_data	breast_carcinoma_immunohistochemistry_pos_cell_score	GO_CAMP_METABOLIC_PROCESS	BRCA	2.52072994730759e-08	0.00137689831911782	NA
4353	Clinical_data	histological_type	GO_CAMP_METABOLIC_PROCESS	BRCA	4.8755678403638e-17	2.66318142144192e-12	NA
4357	Clinical_data	progesterone_receptor_level_cell_percent_category	GO_CAMP_METABOLIC_PROCESS	BRCA	1.02333612139271e-14	5.58976889588341e-10	NA
4358	Clinical_data	StGallen2013	GO_CAMP_METABOLIC_PROCESS	BRCA	3.37712870994022e-54	1.84468901523064e-49	NA
4360	Clinical_data	histological_type	GO_CARBOHYDRATE_DERIVATIVE_METABOLIC_PROCESS	BRCA	1.36723314265206e-11	7.46823759510832e-07	NA
4363	Clinical_data	progesterone_receptor_level_cell_percent_category	GO_CARBOHYDRATE_DERIVATIVE_METABOLIC_PROCESS	BRCA	1.81020830452487e-15	9.88790082180618e-11	NA
4364	Clinical_data	StGallen2013	GO_CARBOHYDRATE_DERIVATIVE_METABOLIC_PROCESS	BRCA	6.43701228998508e-114	3.51608922315855e-109	NA
4366	Clinical_data	histological_type	GO_CARBOHYDRATE_METABOLIC_PROCESS	BRCA	1.11899823767597e-11	6.11230407365745e-07	NA
4369	Clinical_data	progesterone_receptor_level_cell_percent_category	GO_CARBOHYDRATE_METABOLIC_PROCESS	BRCA	4.01380288970011e-15	2.19245955244089e-10	NA
4370	Clinical_data	StGallen2013	GO_CARBOHYDRATE_METABOLIC_PROCESS	BRCA	3.01848413788322e-109	1.64878659063595e-104	NA
4372	Clinical_data	histological_type	GO_CARDIOLIPIN_METABOLIC_PROCESS	BRCA	1.33891859858164e-07	0.00731357506103251	NA
4376	Clinical_data	StGallen2013	GO_CARDIOLIPIN_METABOLIC_PROCESS	BRCA	1.85884368915169e-35	1.01535618832533e-30	NA
4378	Clinical_data	histological_type	GO_CARNITINE_METABOLIC_PROCESS	BRCA	1.27934724894538e-10	6.98817847791433e-06	NA
4381	Clinical_data	progesterone_receptor_level_cell_percent_category	GO_CARNITINE_METABOLIC_PROCESS	BRCA	5.11940587509932e-08	0.0027963730711555	NA
4382	Clinical_data	StGallen2013	GO_CARNITINE_METABOLIC_PROCESS	BRCA	7.51059958329968e-60	4.10251481038578e-55	NA
4386	Clinical_data	histological_type	GO_CDP_DIACYLGLYCEROL_METABOLIC_PROCESS	BRCA	7.35334017580054e-09	0.000401661500422753	NA
4400	Clinical_data	StGallen2013	GO_CELLULAR_ALDEHYDE_METABOLIC_PROCESS	BRCA	1.80107951099945e-19	9.8380366129323e-15	NA
4401	Clinical_data	breast_carcinoma_immunohistochemistry_pos_cell_score	GO_CELLULAR_AMIDE_METABOLIC_PROCESS	BRCA	2.73612622831204e-13	1.49455422969089e-08	NA
4403	Clinical_data	histological_type	GO_CELLULAR_AMIDE_METABOLIC_PROCESS	BRCA	1.64087487206748e-15	8.96295081369419e-11	NA
4407	Clinical_data	progesterone_receptor_level_cell_percent_category	GO_CELLULAR_AMIDE_METABOLIC_PROCESS	BRCA	4.8994569520317e-23	2.67623037090828e-18	NA
4408	Clinical_data	StGallen2013	GO_CELLULAR_AMIDE_METABOLIC_PROCESS	BRCA	4.48277019258539e-103	2.44862356229592e-98	NA
4409	Clinical_data	breast_carcinoma_immunohistochemistry_pos_cell_score	GO_CELLULAR_AMINO_ACID_METABOLIC_PROCESS	BRCA	5.6627302028313e-15	3.09315311869254e-10	NA
4411	Clinical_data	histological_type	GO_CELLULAR_AMINO_ACID_METABOLIC_PROCESS	BRCA	9.23417598947714e-15	5.0439839507321e-10	NA
4415	Clinical_data	progesterone_receptor_level_cell_percent_category	GO_CELLULAR_AMINO_ACID_METABOLIC_PROCESS	BRCA	1.40339240364707e-22	7.66575032644138e-18	NA
4416	Clinical_data	StGallen2013	GO_CELLULAR_AMINO_ACID_METABOLIC_PROCESS	BRCA	2.20317542596475e-109	1.20344051292473e-104	NA
4418	Clinical_data	histological_type	GO_CELLULAR_CARBOHYDRATE_METABOLIC_PROCESS	BRCA	2.59337121650667e-11	1.41657715959244e-06	NA
4421	Clinical_data	progesterone_receptor_level_cell_percent_category	GO_CELLULAR_CARBOHYDRATE_METABOLIC_PROCESS	BRCA	2.28264492528709e-13	1.24684913753957e-08	NA
4422	Clinical_data	StGallen2013	GO_CELLULAR_CARBOHYDRATE_METABOLIC_PROCESS	BRCA	1.58106879212274e-101	8.63627206321207e-97	NA
4430	Clinical_data	StGallen2013	GO_CELLULAR_GLUCAN_METABOLIC_PROCESS	BRCA	1.33672070420145e-37	7.30156950255957e-33	NA
4432	Clinical_data	histological_type	GO_CELLULAR_HORMONE_METABOLIC_PROCESS	BRCA	1.07291397177973e-11	5.86057798805241e-07	NA
4435	Clinical_data	progesterone_receptor_level_cell_percent_category	GO_CELLULAR_HORMONE_METABOLIC_PROCESS	BRCA	4.45072924656981e-14	2.43112183635383e-09	NA
4436	Clinical_data	StGallen2013	GO_CELLULAR_HORMONE_METABOLIC_PROCESS	BRCA	6.26409315445375e-94	3.42163560375727e-89	NA
4437	Clinical_data	breast_carcinoma_immunohistochemistry_pos_cell_score	GO_CELLULAR_KETONE_METABOLIC_PROCESS	BRCA	1.10844437234649e-09	6.05465569506822e-05	NA
4439	Clinical_data	histological_type	GO_CELLULAR_KETONE_METABOLIC_PROCESS	BRCA	1.00390657335683e-16	5.48363887564704e-12	NA
4442	Clinical_data	progesterone_receptor_level_cell_percent_category	GO_CELLULAR_KETONE_METABOLIC_PROCESS	BRCA	1.17176245160462e-13	6.40051803939989e-09	NA
4443	Clinical_data	StGallen2013	GO_CELLULAR_KETONE_METABOLIC_PROCESS	BRCA	4.99713725800154e-72	2.72958628443818e-67	NA
4445	Clinical_data	histological_type	GO_CELLULAR_LIPID_METABOLIC_PROCESS	BRCA	2.03699848235267e-12	1.1126696810155e-07	NA
4448	Clinical_data	progesterone_receptor_level_cell_percent_category	GO_CELLULAR_LIPID_METABOLIC_PROCESS	BRCA	4.38551135990133e-15	2.3954978701189e-10	NA
4449	Clinical_data	StGallen2013	GO_CELLULAR_LIPID_METABOLIC_PROCESS	BRCA	2.65432333269135e-107	1.449871034016e-102	NA
4453	Clinical_data	histological_type	GO_CELLULAR_METABOLIC_COMPOUND_SALVAGE	BRCA	2.65567023745424e-22	1.45060675380463e-17	NA
4458	Clinical_data	StGallen2013	GO_CELLULAR_METABOLIC_COMPOUND_SALVAGE	BRCA	3.83695104483527e-21	2.09585776922037e-16	NA
4461	Clinical_data	histological_type	GO_CELLULAR_MODIFIED_AMINO_ACID_METABOLIC_PROCESS	BRCA	4.81303601333081e-18	2.62902466156169e-13	NA
4466	Clinical_data	StGallen2013	GO_CELLULAR_MODIFIED_AMINO_ACID_METABOLIC_PROCESS	BRCA	2.65939236846477e-22	1.45263989342651e-17	NA
4468	Clinical_data	histological_type	GO_CERAMIDE_METABOLIC_PROCESS	BRCA	1.12579699234104e-08	0.000614944091126447	NA
4471	Clinical_data	progesterone_receptor_level_cell_percent_category	GO_CERAMIDE_METABOLIC_PROCESS	BRCA	3.94938558443845e-13	2.15727288778781e-08	NA
4472	Clinical_data	StGallen2013	GO_CERAMIDE_METABOLIC_PROCESS	BRCA	1.57279549508386e-95	8.59108083279654e-91	NA
4475	Clinical_data	histological_type	GO_CGMP_METABOLIC_PROCESS	BRCA	4.14082999802349e-08	0.00226184556982037	NA
4479	Clinical_data	progesterone_receptor_level_cell_percent_category	GO_CGMP_METABOLIC_PROCESS	BRCA	7.13806782835039e-07	0.0389902678987983	NA
4480	Clinical_data	StGallen2013	GO_CGMP_METABOLIC_PROCESS	BRCA	2.09954927298155e-35	1.14683679938071e-30	NA
4486	Clinical_data	progesterone_receptor_level_cell_percent_category	GO_CITRULLINE_METABOLIC_PROCESS	BRCA	7.45120337391167e-08	0.00407007081893177	NA
4487	Clinical_data	StGallen2013	GO_CITRULLINE_METABOLIC_PROCESS	BRCA	1.0195412378929e-40	5.56904010374236e-36	NA
4488	Clinical_data	breast_carcinoma_immunohistochemistry_pos_cell_score	GO_COENZYME_A_METABOLIC_PROCESS	BRCA	6.84228119239083e-09	0.000373745925571964	NA
4490	Clinical_data	histological_type	GO_COENZYME_A_METABOLIC_PROCESS	BRCA	4.03991384474772e-10	2.20672213941654e-05	NA
4494	Clinical_data	progesterone_receptor_level_cell_percent_category	GO_COENZYME_A_METABOLIC_PROCESS	BRCA	1.78920190098289e-08	0.000977315754373884	NA
4495	Clinical_data	StGallen2013	GO_COENZYME_A_METABOLIC_PROCESS	BRCA	1.3081342496528e-44	7.14542171187849e-40	NA
4496	Clinical_data	breast_carcinoma_immunohistochemistry_pos_cell_score	GO_COENZYME_METABOLIC_PROCESS	BRCA	4.12765277493349e-15	2.25464777525192e-10	NA
4498	Clinical_data	histological_type	GO_COENZYME_METABOLIC_PROCESS	BRCA	1.19905563149222e-13	6.54960157589997e-09	NA
4502	Clinical_data	progesterone_receptor_level_cell_percent_category	GO_COENZYME_METABOLIC_PROCESS	BRCA	9.58134443520746e-19	5.23361777084337e-14	NA
4503	Clinical_data	StGallen2013	GO_COENZYME_METABOLIC_PROCESS	BRCA	9.14609525159101e-105	4.99587160927656e-100	NA
4504	Clinical_data	breast_carcinoma_immunohistochemistry_pos_cell_score	GO_COFACTOR_METABOLIC_PROCESS	BRCA	1.01501301616734e-10	5.54430559821088e-06	NA
4506	Clinical_data	histological_type	GO_COFACTOR_METABOLIC_PROCESS	BRCA	5.52514038285453e-14	3.01799743132663e-09	NA
4510	Clinical_data	progesterone_receptor_level_cell_percent_category	GO_COFACTOR_METABOLIC_PROCESS	BRCA	3.54478262426179e-18	1.93626661285052e-13	NA
4511	Clinical_data	StGallen2013	GO_COFACTOR_METABOLIC_PROCESS	BRCA	1.29499059750699e-79	7.07362714076244e-75	NA
4514	Clinical_data	histological_type	GO_CREATINE_METABOLIC_PROCESS	BRCA	3.50340415448187e-07	0.0191366445130263	NA
4519	Clinical_data	StGallen2013	GO_CREATINE_METABOLIC_PROCESS	BRCA	5.55130332221663e-15	3.03228841369439e-10	NA
4526	Clinical_data	progesterone_receptor_level_cell_percent_category	GO_CYCLIC_NUCLEOTIDE_METABOLIC_PROCESS	BRCA	1.2750419751215e-14	6.96466178070615e-10	NA
4527	Clinical_data	StGallen2013	GO_CYCLIC_NUCLEOTIDE_METABOLIC_PROCESS	BRCA	1.62982314328568e-51	8.90258295556939e-47	NA
4535	Clinical_data	StGallen2013	GO_DEOXYRIBONUCLEOSIDE_TRIPHOSPHATE_METABOLIC_PROCESS	BRCA	8.88898078188282e-08	0.00485542797248785	NA
4538	Clinical_data	histological_type	GO_DEOXYRIBONUCLEOTIDE_METABOLIC_PROCESS	BRCA	4.79150924143688e-08	0.00261726609295007	NA
4544	Clinical_data	histological_type	GO_DIACYLGLYCEROL_METABOLIC_PROCESS	BRCA	1.7582203434888e-18	9.60392698223886e-14	NA
4548	Clinical_data	StGallen2013	GO_DIACYLGLYCEROL_METABOLIC_PROCESS	BRCA	1.9379879591667e-40	1.05858716293563e-35	NA
4549	Clinical_data	breast_carcinoma_immunohistochemistry_pos_cell_score	GO_DICARBOXYLIC_ACID_METABOLIC_PROCESS	BRCA	1.40134427480478e-08	0.000765456283226617	NA
4551	Clinical_data	histological_type	GO_DICARBOXYLIC_ACID_METABOLIC_PROCESS	BRCA	8.88693568215532e-10	4.8543108776637e-05	NA
4555	Clinical_data	progesterone_receptor_level_cell_percent_category	GO_DICARBOXYLIC_ACID_METABOLIC_PROCESS	BRCA	8.6333024952228e-14	4.71576882196555e-09	NA
4556	Clinical_data	StGallen2013	GO_DICARBOXYLIC_ACID_METABOLIC_PROCESS	BRCA	2.8732455597192e-59	1.56945292208542e-54	NA
4557	Clinical_data	breast_carcinoma_immunohistochemistry_pos_cell_score	GO_DIOL_METABOLIC_PROCESS	BRCA	6.01698819008275e-13	3.2866594590689e-08	NA
4559	Clinical_data	histological_type	GO_DIOL_METABOLIC_PROCESS	BRCA	2.32408477981573e-11	1.26948482927875e-06	NA
4563	Clinical_data	progesterone_receptor_level_cell_percent_category	GO_DIOL_METABOLIC_PROCESS	BRCA	4.35037073545434e-14	2.37630300682722e-09	NA
4564	Clinical_data	StGallen2013	GO_DIOL_METABOLIC_PROCESS	BRCA	1.26840363773527e-79	6.92840119040136e-75	NA
4568	Clinical_data	histological_type	GO_DOPAMINE_METABOLIC_PROCESS	BRCA	6.53711983226208e-12	3.57077096597652e-07	NA
4573	Clinical_data	StGallen2013	GO_DOPAMINE_METABOLIC_PROCESS	BRCA	6.06894467233262e-22	3.31503964836825e-17	NA
4581	Clinical_data	StGallen2013	GO_DRUG_METABOLIC_PROCESS	BRCA	4.97093446956822e-18	2.71527353531225e-13	NA
4588	Clinical_data	progesterone_receptor_level_cell_percent_category	GO_ENERGY_RESERVE_METABOLIC_PROCESS	BRCA	1.57608401565794e-09	8.60904371872838e-05	NA
4589	Clinical_data	StGallen2013	GO_ENERGY_RESERVE_METABOLIC_PROCESS	BRCA	2.24829467709541e-73	1.22808600146983e-68	NA
4597	Clinical_data	breast_carcinoma_immunohistochemistry_pos_cell_score	GO_ETHANOLAMINE_CONTAINING_COMPOUND_METABOLIC_PROCESS	BRCA	7.39864364129434e-12	4.04136111618421e-07	NA
4599	Clinical_data	histological_type	GO_ETHANOLAMINE_CONTAINING_COMPOUND_METABOLIC_PROCESS	BRCA	8.31600033829103e-09	0.000454244886478471	NA
4603	Clinical_data	progesterone_receptor_level_cell_percent_category	GO_ETHANOLAMINE_CONTAINING_COMPOUND_METABOLIC_PROCESS	BRCA	1.62985473991807e-14	8.90275554585446e-10	NA
4604	Clinical_data	StGallen2013	GO_ETHANOLAMINE_CONTAINING_COMPOUND_METABOLIC_PROCESS	BRCA	2.47778324630997e-95	1.3534395426319e-90	NA
4612	Clinical_data	StGallen2013	GO_ETHANOL_METABOLIC_PROCESS	BRCA	1.0930597011002e-15	5.9706200053196e-11	NA
4620	Clinical_data	StGallen2013	GO_ETHER_METABOLIC_PROCESS	BRCA	3.80428084722978e-12	2.07801232718232e-07	NA
4628	Clinical_data	StGallen2013	GO_FATTY_ACID_DERIVATIVE_METABOLIC_PROCESS	BRCA	4.59812187566174e-10	2.51163211214271e-05	NA
4631	Clinical_data	histological_type	GO_FATTY_ACID_METABOLIC_PROCESS	BRCA	1.22357415107301e-37	6.6835290854061e-33	NA
4634	Clinical_data	pathologic_t	GO_FATTY_ACID_METABOLIC_PROCESS	BRCA	4.60843637324186e-09	0.00025172662001559	NA
4637	Clinical_data	breast_carcinoma_immunohistochemistry_pos_cell_score	GO_FATTY_ACYL_COA_METABOLIC_PROCESS	BRCA	1.52594390808146e-08	0.000833516340911335	NA
4639	Clinical_data	histological_type	GO_FATTY_ACYL_COA_METABOLIC_PROCESS	BRCA	7.74234710382595e-17	4.22910225852285e-12	NA
4643	Clinical_data	progesterone_receptor_level_cell_percent_category	GO_FATTY_ACYL_COA_METABOLIC_PROCESS	BRCA	5.12408338044236e-16	2.79892806489903e-11	NA
4644	Clinical_data	StGallen2013	GO_FATTY_ACYL_COA_METABOLIC_PROCESS	BRCA	4.69993588086128e-74	2.56724597620286e-69	NA
4646	Clinical_data	histological_type	GO_FAT_SOLUBLE_VITAMIN_METABOLIC_PROCESS	BRCA	8.99283333861216e-08	0.00491215535455012	NA
4650	Clinical_data	StGallen2013	GO_FAT_SOLUBLE_VITAMIN_METABOLIC_PROCESS	BRCA	1.68658230497269e-81	9.2126185244523e-77	NA
4659	Clinical_data	StGallen2013	GO_FLAVONOID_METABOLIC_PROCESS	BRCA	5.42448871723311e-10	2.96301847201424e-05	NA
4660	Clinical_data	breast_carcinoma_immunohistochemistry_pos_cell_score	GO_FOLIC_ACID_CONTAINING_COMPOUND_METABOLIC_PROCESS	BRCA	6.29195574291889e-13	3.43685498545458e-08	NA
4662	Clinical_data	histological_type	GO_FOLIC_ACID_CONTAINING_COMPOUND_METABOLIC_PROCESS	BRCA	1.52155237499565e-12	8.31117553793876e-08	NA
4666	Clinical_data	progesterone_receptor_level_cell_percent_category	GO_FOLIC_ACID_CONTAINING_COMPOUND_METABOLIC_PROCESS	BRCA	4.19051769904349e-13	2.28898648274853e-08	NA
4667	Clinical_data	StGallen2013	GO_FOLIC_ACID_CONTAINING_COMPOUND_METABOLIC_PROCESS	BRCA	9.8078834248452e-76	5.35736016315319e-71	NA
4668	Clinical_data	breast_carcinoma_immunohistochemistry_pos_cell_score	GO_FOLIC_ACID_METABOLIC_PROCESS	BRCA	3.63399667397615e-12	1.98499800322599e-07	NA
4670	Clinical_data	histological_type	GO_FOLIC_ACID_METABOLIC_PROCESS	BRCA	4.439586287768e-10	2.42503521796752e-05	NA
4674	Clinical_data	progesterone_receptor_level_cell_percent_category	GO_FOLIC_ACID_METABOLIC_PROCESS	BRCA	7.31319029859022e-13	3.99468393679894e-08	NA
4675	Clinical_data	StGallen2013	GO_FOLIC_ACID_METABOLIC_PROCESS	BRCA	1.58331195566121e-74	8.64852489540823e-70	NA
4677	Clinical_data	histological_type	GO_FRUCTOSE_METABOLIC_PROCESS	BRCA	7.40089808804791e-09	0.000404259256263441	NA
4680	Clinical_data	progesterone_receptor_level_cell_percent_category	GO_FRUCTOSE_METABOLIC_PROCESS	BRCA	6.10647954816718e-08	0.00333554232359536	NA
4681	Clinical_data	StGallen2013	GO_FRUCTOSE_METABOLIC_PROCESS	BRCA	1.39139656283743e-72	7.6002254451869e-68	NA
4686	Clinical_data	progesterone_receptor_level_cell_percent_category	GO_GANGLIOSIDE_METABOLIC_PROCESS	BRCA	6.12411088850965e-11	3.34517309063063e-06	NA
4687	Clinical_data	StGallen2013	GO_GANGLIOSIDE_METABOLIC_PROCESS	BRCA	9.75652772233355e-34	5.32930813777025e-29	NA
4696	Clinical_data	StGallen2013	GO_GDP_METABOLIC_PROCESS	BRCA	1.48912020381165e-13	8.13402128928037e-09	NA
4699	Clinical_data	histological_type	GO_GENERATION_OF_PRECURSOR_METABOLITES_AND_ENERGY	BRCA	2.06904362871585e-07	0.0113017370131346	NA
4704	Clinical_data	StGallen2013	GO_GENERATION_OF_PRECURSOR_METABOLITES_AND_ENERGY	BRCA	2.9154625223714e-08	0.00159251309359493	NA
4712	Clinical_data	StGallen2013	GO_GLUCAN_METABOLIC_PROCESS	BRCA	7.55578849753255e-38	4.12719835100721e-33	NA
4713	Clinical_data	breast_carcinoma_immunohistochemistry_pos_cell_score	GO_GLUCOCORTICOID_METABOLIC_PROCESS	BRCA	2.03614442500392e-07	0.0111220316926989	NA
4720	Clinical_data	progesterone_receptor_level_cell_percent_category	GO_GLUCOCORTICOID_METABOLIC_PROCESS	BRCA	1.02584800008909e-07	0.00560348953088665	NA
4721	Clinical_data	StGallen2013	GO_GLUCOCORTICOID_METABOLIC_PROCESS	BRCA	1.15900718106559e-31	6.33084492513456e-27	NA
4730	Clinical_data	StGallen2013	GO_GLUCOSAMINE_CONTAINING_COMPOUND_METABOLIC_PROCESS	BRCA	9.18962005947198e-21	5.01964616508538e-16	NA
4733	Clinical_data	histological_type	GO_GLUCOSE_METABOLIC_PROCESS	BRCA	3.15909514020615e-30	1.7255925384348e-25	NA
4738	Clinical_data	StGallen2013	GO_GLUCOSE_METABOLIC_PROCESS	BRCA	1.13047307025543e-09	6.17498305165626e-05	NA
4746	Clinical_data	StGallen2013	GO_GLUCURONATE_METABOLIC_PROCESS	BRCA	3.10601898992029e-19	1.69660075286416e-14	NA
4759	Clinical_data	progesterone_receptor_level_cell_percent_category	GO_GLUTAMINE_FAMILY_AMINO_ACID_METABOLIC_PROCESS	BRCA	3.52343971324576e-08	0.00192460847456623	NA
4760	Clinical_data	StGallen2013	GO_GLUTAMINE_FAMILY_AMINO_ACID_METABOLIC_PROCESS	BRCA	5.94669856206322e-40	3.24826515555579e-35	NA
4769	Clinical_data	StGallen2013	GO_GLUTAMINE_METABOLIC_PROCESS	BRCA	1.66180192259518e-28	9.07726064179167e-24	NA
4772	Clinical_data	histological_type	GO_GLYCERALDEHYDE_3_PHOSPHATE_METABOLIC_PROCESS	BRCA	7.04694948730865e-29	3.84925521845261e-24	NA
4778	Clinical_data	histological_type	GO_GLYCEROLIPID_METABOLIC_PROCESS	BRCA	5.71350225837175e-12	3.1208863385904e-07	NA
4781	Clinical_data	progesterone_receptor_level_cell_percent_category	GO_GLYCEROLIPID_METABOLIC_PROCESS	BRCA	8.69698708379539e-16	4.75055525478156e-11	NA
4782	Clinical_data	StGallen2013	GO_GLYCEROLIPID_METABOLIC_PROCESS	BRCA	4.76792888340869e-111	2.60438579398433e-106	NA
4784	Clinical_data	histological_type	GO_GLYCEROPHOSPHOLIPID_METABOLIC_PROCESS	BRCA	8.79434635820103e-12	4.80373581124015e-07	NA
4787	Clinical_data	progesterone_receptor_level_cell_percent_category	GO_GLYCEROPHOSPHOLIPID_METABOLIC_PROCESS	BRCA	9.74405279084666e-15	5.32249395594417e-10	NA
4788	Clinical_data	StGallen2013	GO_GLYCEROPHOSPHOLIPID_METABOLIC_PROCESS	BRCA	1.03170710016515e-109	5.63549369323211e-105	NA
4792	Clinical_data	histological_type	GO_GLYCINE_METABOLIC_PROCESS	BRCA	4.4342361222737e-17	2.42211279706957e-12	NA
4797	Clinical_data	StGallen2013	GO_GLYCINE_METABOLIC_PROCESS	BRCA	3.77374320947087e-07	0.0206133175330927	NA
4799	Clinical_data	histological_type	GO_GLYCOPROTEIN_METABOLIC_PROCESS	BRCA	1.54524795381489e-09	8.44060789812306e-05	NA
4802	Clinical_data	progesterone_receptor_level_cell_percent_category	GO_GLYCOPROTEIN_METABOLIC_PROCESS	BRCA	4.20125681881443e-14	2.29485251214101e-09	NA
4803	Clinical_data	StGallen2013	GO_GLYCOPROTEIN_METABOLIC_PROCESS	BRCA	1.29728926835839e-94	7.08618317055405e-90	NA
4805	Clinical_data	histological_type	GO_GLYCOSPHINGOLIPID_METABOLIC_PROCESS	BRCA	1.19548571306116e-09	6.53010161045397e-05	NA
4808	Clinical_data	progesterone_receptor_level_cell_percent_category	GO_GLYCOSPHINGOLIPID_METABOLIC_PROCESS	BRCA	5.85419659773757e-10	3.19773780758219e-05	NA
4809	Clinical_data	StGallen2013	GO_GLYCOSPHINGOLIPID_METABOLIC_PROCESS	BRCA	1.59401147526421e-103	8.70696888133572e-99	NA
4817	Clinical_data	StGallen2013	GO_GLYCOSYLCERAMIDE_METABOLIC_PROCESS	BRCA	3.6839146781591e-18	2.01226471465085e-13	NA
4818	Clinical_data	breast_carcinoma_immunohistochemistry_pos_cell_score	GO_GLYCOSYL_COMPOUND_METABOLIC_PROCESS	BRCA	5.34882367776585e-14	2.92168795750604e-09	NA
4820	Clinical_data	histological_type	GO_GLYCOSYL_COMPOUND_METABOLIC_PROCESS	BRCA	9.63258153173832e-13	5.26160501008142e-08	NA
4823	Clinical_data	progesterone_receptor_level_cell_percent_category	GO_GLYCOSYL_COMPOUND_METABOLIC_PROCESS	BRCA	2.15106527522762e-13	1.17497638528758e-08	NA
4824	Clinical_data	StGallen2013	GO_GLYCOSYL_COMPOUND_METABOLIC_PROCESS	BRCA	1.61304838497427e-98	8.81095419324494e-94	NA
4827	Clinical_data	histological_type	GO_GLYOXYLATE_METABOLIC_PROCESS	BRCA	1.87820118202917e-16	1.0259298316598e-11	NA
4832	Clinical_data	StGallen2013	GO_GLYOXYLATE_METABOLIC_PROCESS	BRCA	3.92000067681479e-20	2.14122196969654e-15	NA
4833	Clinical_data	breast_carcinoma_immunohistochemistry_pos_cell_score	GO_GMP_METABOLIC_PROCESS	BRCA	7.4988534318477e-10	4.09609871007817e-05	NA
4835	Clinical_data	histological_type	GO_GMP_METABOLIC_PROCESS	BRCA	5.60855194891984e-10	3.06355933105848e-05	NA
4839	Clinical_data	progesterone_receptor_level_cell_percent_category	GO_GMP_METABOLIC_PROCESS	BRCA	7.42475536977983e-14	4.05562412563483e-09	NA
4840	Clinical_data	StGallen2013	GO_GMP_METABOLIC_PROCESS	BRCA	5.49124782664369e-64	2.99948430034758e-59	NA
4848	Clinical_data	StGallen2013	GO_GUANOSINE_CONTAINING_COMPOUND_METABOLIC_PROCESS	BRCA	3.762419392505e-24	2.055146344768e-19	NA
4851	Clinical_data	histological_type	GO_HEME_METABOLIC_PROCESS	BRCA	4.62706197724000e-09	0.00025274400638278	NA
4855	Clinical_data	StGallen2013	GO_HEME_METABOLIC_PROCESS	BRCA	1.29310449933227e-15	7.06332470670266e-11	NA
4858	Clinical_data	histological_type	GO_HEMOGLOBIN_METABOLIC_PROCESS	BRCA	7.88856043149707e-17	4.30896836449664e-12	NA
4862	Clinical_data	StGallen2013	GO_HEMOGLOBIN_METABOLIC_PROCESS	BRCA	1.65035805689585e-07	0.00901475081418222	NA
4865	Clinical_data	histological_type	GO_HEXOSE_METABOLIC_PROCESS	BRCA	5.16447301521283e-17	2.8209900950997e-12	NA
4868	Clinical_data	pathologic_t	GO_HEXOSE_METABOLIC_PROCESS	BRCA	7.47918115987149e-08	0.0040853531249566	NA
4870	Clinical_data	StGallen2013	GO_HEXOSE_METABOLIC_PROCESS	BRCA	3.06009496827965e-14	1.6715156745234e-09	NA
4878	Clinical_data	StGallen2013	GO_HISTONE_MRNA_METABOLIC_PROCESS	BRCA	4.2211297929026e-11	2.30570772677719e-06	NA
4881	Clinical_data	histological_type	GO_HOMOCYSTEINE_METABOLIC_PROCESS	BRCA	5.35996028798191e-07	0.0292777110810436	NA
4885	Clinical_data	progesterone_receptor_level_cell_percent_category	GO_HOMOCYSTEINE_METABOLIC_PROCESS	BRCA	2.2664199641e-09	0.000123798657699034	NA
4886	Clinical_data	StGallen2013	GO_HOMOCYSTEINE_METABOLIC_PROCESS	BRCA	2.1836954984722e-40	1.19279999213047e-35	NA
4888	Clinical_data	histological_type	GO_HORMONE_METABOLIC_PROCESS	BRCA	1.05232860923436e-10	5.74813456222082e-06	NA
4891	Clinical_data	progesterone_receptor_level_cell_percent_category	GO_HORMONE_METABOLIC_PROCESS	BRCA	3.80128805672886e-11	2.076377575227e-06	NA
4892	Clinical_data	StGallen2013	GO_HORMONE_METABOLIC_PROCESS	BRCA	9.34198107894202e-116	5.1028703247505e-111	NA
4896	Clinical_data	histological_type	GO_HYALURONAN_METABOLIC_PROCESS	BRCA	1.99540093140402e-08	0.00108994785076082	NA
4901	Clinical_data	StGallen2013	GO_HYALURONAN_METABOLIC_PROCESS	BRCA	2.15435987529893e-22	1.17677599468454e-17	NA
4904	Clinical_data	histological_type	GO_HYDROGEN_PEROXIDE_METABOLIC_PROCESS	BRCA	2.2406250567882e-07	0.0122389662476942	NA
4909	Clinical_data	StGallen2013	GO_HYDROGEN_PEROXIDE_METABOLIC_PROCESS	BRCA	3.78625924089816e-23	2.0681683851558e-18	NA
4917	Clinical_data	StGallen2013	GO_ICOSANOID_METABOLIC_PROCESS	BRCA	2.02542634931472e-09	0.000110634863478618	NA
4920	Clinical_data	histological_type	GO_IMIDAZOLE_CONTAINING_COMPOUND_METABOLIC_PROCESS	BRCA	8.76258928403882e-11	4.78638914462053e-06	NA
4924	Clinical_data	progesterone_receptor_level_cell_percent_category	GO_IMIDAZOLE_CONTAINING_COMPOUND_METABOLIC_PROCESS	BRCA	5.19294015993514e-10	2.83653970356137e-05	NA
4925	Clinical_data	StGallen2013	GO_IMIDAZOLE_CONTAINING_COMPOUND_METABOLIC_PROCESS	BRCA	1.10697774149598e-59	6.0466445173735e-55	NA
4927	Clinical_data	histological_type	GO_IMP_METABOLIC_PROCESS	BRCA	9.32751363683554e-19	5.09496777384868e-14	NA
4931	Clinical_data	StGallen2013	GO_IMP_METABOLIC_PROCESS	BRCA	6.80886369249838e-47	3.71920561475339e-42	NA
4938	Clinical_data	progesterone_receptor_level_cell_percent_category	GO_INDOLALKYLAMINE_METABOLIC_PROCESS	BRCA	3.73239964313133e-11	2.03874865706763e-06	NA
4939	Clinical_data	StGallen2013	GO_INDOLALKYLAMINE_METABOLIC_PROCESS	BRCA	2.53360255610806e-41	1.38392972422291e-36	NA
4942	Clinical_data	histological_type	GO_INDOLE_CONTAINING_COMPOUND_METABOLIC_PROCESS	BRCA	8.34139417829906e-11	4.5563197420123e-06	NA
4946	Clinical_data	progesterone_receptor_level_cell_percent_category	GO_INDOLE_CONTAINING_COMPOUND_METABOLIC_PROCESS	BRCA	2.94103905239197e-12	1.60648376158807e-07	NA
4947	Clinical_data	StGallen2013	GO_INDOLE_CONTAINING_COMPOUND_METABOLIC_PROCESS	BRCA	3.41734823658983e-45	1.86665812727247e-40	NA
4954	Clinical_data	progesterone_receptor_level_cell_percent_category	GO_INOSITOL_METABOLIC_PROCESS	BRCA	5.12676522888828e-09	0.000280039297097565	NA
4955	Clinical_data	StGallen2013	GO_INOSITOL_METABOLIC_PROCESS	BRCA	2.48333329849807e-48	1.3564711476386e-43	NA
4957	Clinical_data	histological_type	GO_INOSITOL_PHOSPHATE_METABOLIC_PROCESS	BRCA	2.17439028079368e-11	1.18771720307793e-06	NA
4960	Clinical_data	progesterone_receptor_level_cell_percent_category	GO_INOSITOL_PHOSPHATE_METABOLIC_PROCESS	BRCA	9.27961876830782e-15	5.06880615981278e-10	NA
4961	Clinical_data	StGallen2013	GO_INOSITOL_PHOSPHATE_METABOLIC_PROCESS	BRCA	1.23045928140104e-106	6.72113773279689e-102	NA
4963	Clinical_data	histological_type	GO_ISOPRENOID_METABOLIC_PROCESS	BRCA	3.14851624798308e-30	1.7198140301358e-25	NA
4966	Clinical_data	progesterone_receptor_level_cell_percent_category	GO_ISOPRENOID_METABOLIC_PROCESS	BRCA	5.61187532334241e-11	3.06537465786932e-06	NA
4967	Clinical_data	StGallen2013	GO_ISOPRENOID_METABOLIC_PROCESS	BRCA	3.76554414266449e-73	2.05685317704762e-68	NA
4970	Clinical_data	histological_type	GO_KETONE_BODY_METABOLIC_PROCESS	BRCA	6.77811483202022e-15	3.7024096646944e-10	NA
4974	Clinical_data	StGallen2013	GO_KETONE_BODY_METABOLIC_PROCESS	BRCA	1.06768055494167e-08	0.00058319914952579	NA
4977	Clinical_data	histological_type	GO_LEUKOTRIENE_METABOLIC_PROCESS	BRCA	8.18068613212225e-10	4.46853618594914e-05	NA
4982	Clinical_data	StGallen2013	GO_LEUKOTRIENE_METABOLIC_PROCESS	BRCA	7.16161627093546e-09	0.000391188965567308	NA
4984	Clinical_data	histological_type	GO_LIPID_METABOLIC_PROCESS	BRCA	1.4558337074206e-11	7.95220046004354e-07	NA
4987	Clinical_data	progesterone_receptor_level_cell_percent_category	GO_LIPID_METABOLIC_PROCESS	BRCA	4.01380288970011e-15	2.19245955244089e-10	NA
4988	Clinical_data	StGallen2013	GO_LIPID_METABOLIC_PROCESS	BRCA	5.57757932924604e-109	3.04664115701406e-104	NA
4996	Clinical_data	StGallen2013	GO_LIPOSACCHARIDE_METABOLIC_PROCESS	BRCA	2.49805961188079e-32	1.36451510179764e-27	NA
4997	Clinical_data	breast_carcinoma_immunohistochemistry_pos_cell_score	GO_LONG_CHAIN_FATTY_ACID_METABOLIC_PROCESS	BRCA	3.54584525067138e-11	1.93684705127423e-06	NA
4999	Clinical_data	histological_type	GO_LONG_CHAIN_FATTY_ACID_METABOLIC_PROCESS	BRCA	6.81010111478043e-44	3.71988153192652e-39	NA
5003	Clinical_data	progesterone_receptor_level_cell_percent_category	GO_LONG_CHAIN_FATTY_ACID_METABOLIC_PROCESS	BRCA	3.66493379585474e-18	2.00189678730974e-13	NA
5004	Clinical_data	StGallen2013	GO_LONG_CHAIN_FATTY_ACID_METABOLIC_PROCESS	BRCA	5.1634622397614e-97	2.82043797922487e-92	NA
5007	Clinical_data	histological_type	GO_LYSINE_METABOLIC_PROCESS	BRCA	6.23488197418998e-08	0.00340567958076179	NA
5016	Clinical_data	histological_type	GO_L_ASCORBIC_ACID_METABOLIC_PROCESS	BRCA	1.95680083882164e-07	0.0106886332218955	NA
5021	Clinical_data	StGallen2013	GO_L_ASCORBIC_ACID_METABOLIC_PROCESS	BRCA	1.50367450518704e-23	8.21352124968319e-19	NA
5037	Clinical_data	StGallen2013	GO_MELANIN_METABOLIC_PROCESS	BRCA	5.91076497180132e-20	3.22863715054704e-15	NA
5044	Clinical_data	progesterone_receptor_level_cell_percent_category	GO_MEMBRANE_LIPID_METABOLIC_PROCESS	BRCA	3.97499869609082e-11	2.17126353776569e-06	NA
5045	Clinical_data	StGallen2013	GO_MEMBRANE_LIPID_METABOLIC_PROCESS	BRCA	1.21507891983445e-55	6.63712558381174e-51	NA
5048	Clinical_data	histological_type	GO_METHIONINE_METABOLIC_PROCESS	BRCA	7.75614100008491e-11	4.23663689847638e-06	NA
5053	Clinical_data	StGallen2013	GO_METHIONINE_METABOLIC_PROCESS	BRCA	3.57091319392884e-15	1.95053991391975e-10	NA
5061	Clinical_data	StGallen2013	GO_MITOCHONDRIAL_DNA_METABOLIC_PROCESS	BRCA	2.8000884583536e-40	1.52949231860649e-35	NA
5070	Clinical_data	StGallen2013	GO_MITOCHONDRIAL_RNA_METABOLIC_PROCESS	BRCA	1.27761266281101e-10	6.97870364807256e-06	NA
5072	Clinical_data	histological_type	GO_MONOCARBOXYLIC_ACID_METABOLIC_PROCESS	BRCA	2.86130125543397e-11	1.56292858475569e-06	NA
5075	Clinical_data	progesterone_receptor_level_cell_percent_category	GO_MONOCARBOXYLIC_ACID_METABOLIC_PROCESS	BRCA	3.80128805672886e-11	2.076377575227e-06	NA
5076	Clinical_data	StGallen2013	GO_MONOCARBOXYLIC_ACID_METABOLIC_PROCESS	BRCA	1.74913814244319e-108	9.55431727546745e-104	NA
5077	Clinical_data	breast_carcinoma_immunohistochemistry_pos_cell_score	GO_MONOSACCHARIDE_METABOLIC_PROCESS	BRCA	3.55001513923478e-11	1.93912476950422e-06	NA
5079	Clinical_data	histological_type	GO_MONOSACCHARIDE_METABOLIC_PROCESS	BRCA	1.13752700394808e-28	6.21351375366561e-24	NA
5082	Clinical_data	progesterone_receptor_level_cell_percent_category	GO_MONOSACCHARIDE_METABOLIC_PROCESS	BRCA	4.05615260446121e-13	2.21559223713485e-08	NA
5083	Clinical_data	StGallen2013	GO_MONOSACCHARIDE_METABOLIC_PROCESS	BRCA	1.68436507983816e-91	9.20050737559996e-87	NA
5085	Clinical_data	histological_type	GO_MUCOPOLYSACCHARIDE_METABOLIC_PROCESS	BRCA	5.41002710444399e-11	2.95511910526044e-06	NA
5088	Clinical_data	progesterone_receptor_level_cell_percent_category	GO_MUCOPOLYSACCHARIDE_METABOLIC_PROCESS	BRCA	9.27961876830782e-15	5.06880615981278e-10	NA
5089	Clinical_data	StGallen2013	GO_MUCOPOLYSACCHARIDE_METABOLIC_PROCESS	BRCA	4.28349923159777e-100	2.33977578527565e-95	NA
5097	Clinical_data	StGallen2013	GO_NADH_METABOLIC_PROCESS	BRCA	3.96886575205758e-17	2.16791353974641e-12	NA
5099	Clinical_data	histological_type	GO_NADP_METABOLIC_PROCESS	BRCA	2.23854626990199e-17	1.22276112900857e-12	NA
5103	Clinical_data	StGallen2013	GO_NADP_METABOLIC_PROCESS	BRCA	1.42599271699646e-39	7.78920001804974e-35	NA
5104	Clinical_data	breast_carcinoma_immunohistochemistry_pos_cell_score	GO_NAD_METABOLIC_PROCESS	BRCA	1.77047385278063e-07	0.00967085932604363	NA
5106	Clinical_data	histological_type	GO_NAD_METABOLIC_PROCESS	BRCA	6.47335468070986e-18	3.53594052724414e-13	NA
5110	Clinical_data	progesterone_receptor_level_cell_percent_category	GO_NAD_METABOLIC_PROCESS	BRCA	6.15735590772587e-16	3.3633325174771e-11	NA
5111	Clinical_data	StGallen2013	GO_NAD_METABOLIC_PROCESS	BRCA	9.90887734654044e-75	5.41252607300078e-70	NA
5113	Clinical_data	histological_type	GO_NEUROTRANSMITTER_METABOLIC_PROCESS	BRCA	3.91626533558788e-09	0.000213918161425817	NA
5116	Clinical_data	progesterone_receptor_level_cell_percent_category	GO_NEUROTRANSMITTER_METABOLIC_PROCESS	BRCA	1.05656093064988e-13	5.77125277148884e-09	NA
5117	Clinical_data	StGallen2013	GO_NEUROTRANSMITTER_METABOLIC_PROCESS	BRCA	2.62897290527975e-89	1.43602387005096e-84	NA
5121	Clinical_data	histological_type	GO_NEUTRAL_LIPID_METABOLIC_PROCESS	BRCA	1.22723544432291e-14	6.70352816752503e-10	NA
5127	Clinical_data	breast_carcinoma_immunohistochemistry_pos_cell_score	GO_NITRIC_OXIDE_METABOLIC_PROCESS	BRCA	3.57541110718256e-07	0.0195299680907633	NA
5133	Clinical_data	progesterone_receptor_level_cell_percent_category	GO_NITRIC_OXIDE_METABOLIC_PROCESS	BRCA	6.81599912093236e-17	3.72310319982688e-12	NA
5134	Clinical_data	StGallen2013	GO_NITRIC_OXIDE_METABOLIC_PROCESS	BRCA	6.93409547838744e-44	3.78761097315957e-39	NA
5142	Clinical_data	StGallen2013	GO_NITROGEN_CYCLE_METABOLIC_PROCESS	BRCA	3.50525884925835e-15	1.91467754123039e-10	NA
5143	Clinical_data	breast_carcinoma_immunohistochemistry_pos_cell_score	GO_NUCLEOBASE_CONTAINING_SMALL_MOLECULE_METABOLIC_PROCESS	BRCA	1.74305116531388e-07	0.00952106838029401	NA
5145	Clinical_data	histological_type	GO_NUCLEOBASE_CONTAINING_SMALL_MOLECULE_METABOLIC_PROCESS	BRCA	2.42578851296581e-27	1.32503845943731e-22	NA
5148	Clinical_data	progesterone_receptor_level_cell_percent_category	GO_NUCLEOBASE_CONTAINING_SMALL_MOLECULE_METABOLIC_PROCESS	BRCA	2.49242820053241e-10	1.36143905597682e-05	NA
5149	Clinical_data	StGallen2013	GO_NUCLEOBASE_CONTAINING_SMALL_MOLECULE_METABOLIC_PROCESS	BRCA	1.22534547992635e-33	6.69320461500168e-29	NA
5152	Clinical_data	histological_type	GO_NUCLEOBASE_METABOLIC_PROCESS	BRCA	2.38600057924332e-09	0.000130330509640008	NA
5156	Clinical_data	progesterone_receptor_level_cell_percent_category	GO_NUCLEOBASE_METABOLIC_PROCESS	BRCA	1.99003904273551e-08	0.00108701902631342	NA
5157	Clinical_data	StGallen2013	GO_NUCLEOBASE_METABOLIC_PROCESS	BRCA	1.85519923430042e-42	1.01336547775192e-37	NA
5164	Clinical_data	progesterone_receptor_level_cell_percent_category	GO_NUCLEOSIDE_BISPHOSPHATE_METABOLIC_PROCESS	BRCA	1.06394081173399e-08	0.000581156389593459	NA
5165	Clinical_data	StGallen2013	GO_NUCLEOSIDE_BISPHOSPHATE_METABOLIC_PROCESS	BRCA	7.2432938248861e-39	3.95650438596754e-34	NA
5169	Clinical_data	histological_type	GO_NUCLEOSIDE_DIPHOSPHATE_METABOLIC_PROCESS	BRCA	2.67369303921561e-19	1.46045134881074e-14	NA
5173	Clinical_data	progesterone_receptor_level_cell_percent_category	GO_NUCLEOSIDE_DIPHOSPHATE_METABOLIC_PROCESS	BRCA	4.2335747672319e-12	2.31250554510508e-07	NA
5174	Clinical_data	StGallen2013	GO_NUCLEOSIDE_DIPHOSPHATE_METABOLIC_PROCESS	BRCA	3.36794142978198e-35	1.83967064718981e-30	NA
5176	Clinical_data	histological_type	GO_NUCLEOSIDE_TRIPHOSPHATE_METABOLIC_PROCESS	BRCA	1.41046870495289e-10	7.70440320706417e-06	NA
5179	Clinical_data	progesterone_receptor_level_cell_percent_category	GO_NUCLEOSIDE_TRIPHOSPHATE_METABOLIC_PROCESS	BRCA	1.25586970394389e-10	6.85993708385268e-06	NA
5180	Clinical_data	StGallen2013	GO_NUCLEOSIDE_TRIPHOSPHATE_METABOLIC_PROCESS	BRCA	4.20342228430422e-96	2.29603535435549e-91	NA
5189	Clinical_data	StGallen2013	GO_NUCLEOTIDE_SUGAR_METABOLIC_PROCESS	BRCA	2.0556473069365e-35	1.12285622846793e-30	NA
5194	Clinical_data	progesterone_receptor_level_cell_percent_category	GO_N_ACETYLGLUCOSAMINE_METABOLIC_PROCESS	BRCA	3.21905975771154e-07	0.0175834701145477	NA
5195	Clinical_data	StGallen2013	GO_N_ACETYLGLUCOSAMINE_METABOLIC_PROCESS	BRCA	5.82298779389127e-61	3.18069062265723e-56	NA
5204	Clinical_data	StGallen2013	GO_OLIGOSACCHARIDE_METABOLIC_PROCESS	BRCA	1.58500332860716e-16	8.6577636818509e-12	NA
5205	Clinical_data	breast_carcinoma_immunohistochemistry_pos_cell_score	GO_ORGANIC_ACID_METABOLIC_PROCESS	BRCA	2.66715126706474e-14	1.45687803660877e-09	NA
5207	Clinical_data	histological_type	GO_ORGANIC_ACID_METABOLIC_PROCESS	BRCA	1.17850493339243e-12	6.43734749766945e-08	NA
5211	Clinical_data	progesterone_receptor_level_cell_percent_category	GO_ORGANIC_ACID_METABOLIC_PROCESS	BRCA	9.99707108580118e-19	5.46070013919718e-14	NA
5212	Clinical_data	StGallen2013	GO_ORGANIC_ACID_METABOLIC_PROCESS	BRCA	3.3474886864162e-108	1.82849874518112e-103	NA
5214	Clinical_data	histological_type	GO_ORGANIC_HYDROXY_COMPOUND_METABOLIC_PROCESS	BRCA	7.49432280355969e-11	4.09362394498841e-06	NA
5217	Clinical_data	progesterone_receptor_level_cell_percent_category	GO_ORGANIC_HYDROXY_COMPOUND_METABOLIC_PROCESS	BRCA	1.95994168698554e-15	1.07057894768211e-10	NA
5218	Clinical_data	StGallen2013	GO_ORGANIC_HYDROXY_COMPOUND_METABOLIC_PROCESS	BRCA	1.02747794870839e-104	5.61239279922983e-100	NA
5219	Clinical_data	breast_carcinoma_immunohistochemistry_pos_cell_score	GO_ORGANONITROGEN_COMPOUND_METABOLIC_PROCESS	BRCA	2.33840510005152e-13	1.27730701780114e-08	NA
5221	Clinical_data	histological_type	GO_ORGANONITROGEN_COMPOUND_METABOLIC_PROCESS	BRCA	6.73053088577559e-14	3.6764178857372e-09	NA
5225	Clinical_data	progesterone_receptor_level_cell_percent_category	GO_ORGANONITROGEN_COMPOUND_METABOLIC_PROCESS	BRCA	1.26394880985449e-17	6.90406758406816e-13	NA
5226	Clinical_data	StGallen2013	GO_ORGANONITROGEN_COMPOUND_METABOLIC_PROCESS	BRCA	1.76251757693794e-112	9.62739976050809e-108	NA
5227	Clinical_data	breast_carcinoma_immunohistochemistry_pos_cell_score	GO_ORGANOPHOSPHATE_METABOLIC_PROCESS	BRCA	1.15991400666744e-12	6.33579827861955e-08	NA
5229	Clinical_data	histological_type	GO_ORGANOPHOSPHATE_METABOLIC_PROCESS	BRCA	1.17949231756167e-13	6.44274088621713e-09	NA
5233	Clinical_data	progesterone_receptor_level_cell_percent_category	GO_ORGANOPHOSPHATE_METABOLIC_PROCESS	BRCA	2.39354827984238e-18	1.3074278768983e-13	NA
5234	Clinical_data	StGallen2013	GO_ORGANOPHOSPHATE_METABOLIC_PROCESS	BRCA	2.23585506524542e-111	1.22129111228901e-106	NA
5238	Clinical_data	histological_type	GO_OXALOACETATE_METABOLIC_PROCESS	BRCA	3.22636362563938e-13	1.762336603233e-08	NA
5243	Clinical_data	StGallen2013	GO_OXALOACETATE_METABOLIC_PROCESS	BRCA	2.47607807414519e-08	0.00135250812644032	NA
5245	Clinical_data	her2_immunohistochemistry_level_result	GO_OXIDOREDUCTION_COENZYME_METABOLIC_PROCESS	BRCA	9.37386059148722e-09	0.000512028387088806	NA
5246	Clinical_data	histological_type	GO_OXIDOREDUCTION_COENZYME_METABOLIC_PROCESS	BRCA	4.09774678835787e-18	2.23831222820472e-13	NA
5251	Clinical_data	StGallen2013	GO_OXIDOREDUCTION_COENZYME_METABOLIC_PROCESS	BRCA	2.86981518806237e-32	1.56757915017531e-27	NA
5252	Clinical_data	breast_carcinoma_immunohistochemistry_pos_cell_score	GO_PENTOSE_METABOLIC_PROCESS	BRCA	2.6257263881007e-07	0.0143425052497225	NA
5254	Clinical_data	histological_type	GO_PENTOSE_METABOLIC_PROCESS	BRCA	7.49048465064529e-12	4.09152743072198e-07	NA
5259	Clinical_data	StGallen2013	GO_PENTOSE_METABOLIC_PROCESS	BRCA	4.43261279761682e-36	2.42122608844224e-31	NA
5261	Clinical_data	histological_type	GO_PHENOL_CONTAINING_COMPOUND_METABOLIC_PROCESS	BRCA	7.80959075457462e-11	4.26583275787129e-06	NA
5265	Clinical_data	StGallen2013	GO_PHENOL_CONTAINING_COMPOUND_METABOLIC_PROCESS	BRCA	3.30901302196149e-82	1.80748218298603e-77	NA
5267	Clinical_data	histological_type	GO_PHOSPHATE_CONTAINING_COMPOUND_METABOLIC_PROCESS	BRCA	1.71343621628484e-18	9.3593026442127e-14	NA
5270	Clinical_data	progesterone_receptor_level_cell_percent_category	GO_PHOSPHATE_CONTAINING_COMPOUND_METABOLIC_PROCESS	BRCA	7.9252961450933e-15	4.32903451333431e-10	NA
5271	Clinical_data	StGallen2013	GO_PHOSPHATE_CONTAINING_COMPOUND_METABOLIC_PROCESS	BRCA	1.96154218769196e-115	1.07145318918298e-110	NA
5274	Clinical_data	histological_type	GO_PHOSPHATIDIC_ACID_METABOLIC_PROCESS	BRCA	1.09860954047037e-14	6.00093489291132e-10	NA
5279	Clinical_data	StGallen2013	GO_PHOSPHATIDIC_ACID_METABOLIC_PROCESS	BRCA	3.03779540187471e-08	0.00165933498236602	NA
5280	Clinical_data	breast_carcinoma_immunohistochemistry_pos_cell_score	GO_PHOSPHATIDYLCHOLINE_METABOLIC_PROCESS	BRCA	2.54059643660144e-12	1.38774999156481e-07	NA
5282	Clinical_data	histological_type	GO_PHOSPHATIDYLCHOLINE_METABOLIC_PROCESS	BRCA	2.8634589960085e-10	1.56410720738972e-05	NA
5286	Clinical_data	progesterone_receptor_level_cell_percent_category	GO_PHOSPHATIDYLCHOLINE_METABOLIC_PROCESS	BRCA	1.51455216930389e-16	8.27293831438865e-12	NA
5287	Clinical_data	StGallen2013	GO_PHOSPHATIDYLCHOLINE_METABOLIC_PROCESS	BRCA	1.01737378426091e-99	5.55720082176835e-95	NA
5288	Clinical_data	breast_carcinoma_immunohistochemistry_pos_cell_score	GO_PHOSPHATIDYLETHANOLAMINE_METABOLIC_PROCESS	BRCA	2.23363316887979e-08	0.00122007744583721	NA
5290	Clinical_data	histological_type	GO_PHOSPHATIDYLETHANOLAMINE_METABOLIC_PROCESS	BRCA	3.48408992115647e-07	0.019031144376333	NA
5294	Clinical_data	progesterone_receptor_level_cell_percent_category	GO_PHOSPHATIDYLETHANOLAMINE_METABOLIC_PROCESS	BRCA	2.07076791365747e-15	1.13111555747712e-10	NA
5295	Clinical_data	StGallen2013	GO_PHOSPHATIDYLETHANOLAMINE_METABOLIC_PROCESS	BRCA	3.94663814924551e-56	2.15577215626237e-51	NA
5303	Clinical_data	StGallen2013	GO_PHOSPHATIDYLGLYCEROL_METABOLIC_PROCESS	BRCA	1.89179362253619e-13	1.03335443043794e-08	NA
5312	Clinical_data	StGallen2013	GO_PHOSPHATIDYLINOSITOL_METABOLIC_PROCESS	BRCA	9.93464928437546e-23	5.42660347860441e-18	NA
5321	Clinical_data	StGallen2013	GO_PHOSPHATIDYLSERINE_METABOLIC_PROCESS	BRCA	5.06428277985207e-07	0.027662631828386	NA
5322	Clinical_data	breast_carcinoma_immunohistochemistry_pos_cell_score	GO_PHOSPHOLIPID_METABOLIC_PROCESS	BRCA	6.88454854812056e-16	3.76054695343989e-11	NA
5324	Clinical_data	histological_type	GO_PHOSPHOLIPID_METABOLIC_PROCESS	BRCA	4.07423031114794e-12	2.22546682285834e-07	NA
5327	Clinical_data	progesterone_receptor_level_cell_percent_category	GO_PHOSPHOLIPID_METABOLIC_PROCESS	BRCA	5.62962235203064e-18	3.0750686173497e-13	NA
5328	Clinical_data	StGallen2013	GO_PHOSPHOLIPID_METABOLIC_PROCESS	BRCA	1.8516816457591e-107	1.01144406536299e-102	NA
5330	Clinical_data	histological_type	GO_PIGMENT_METABOLIC_PROCESS	BRCA	1.18678649082906e-14	6.48258384885559e-10	NA
5333	Clinical_data	progesterone_receptor_level_cell_percent_category	GO_PIGMENT_METABOLIC_PROCESS	BRCA	1.15108999145781e-10	6.28759886033999e-06	NA
5334	Clinical_data	StGallen2013	GO_PIGMENT_METABOLIC_PROCESS	BRCA	1.51337534000173e-98	8.26651011969147e-94	NA
5335	Clinical_data	breast_carcinoma_immunohistochemistry_pos_cell_score	GO_POLYAMINE_METABOLIC_PROCESS	BRCA	3.71292464261592e-09	0.000202811082753609	NA
5337	Clinical_data	histological_type	GO_POLYAMINE_METABOLIC_PROCESS	BRCA	9.3975679112507e-11	5.13323352016247e-06	NA
5341	Clinical_data	progesterone_receptor_level_cell_percent_category	GO_POLYAMINE_METABOLIC_PROCESS	BRCA	3.03563772797402e-09	0.000165815639615125	NA
5342	Clinical_data	StGallen2013	GO_POLYAMINE_METABOLIC_PROCESS	BRCA	9.76278747497061e-58	5.3327274024532e-53	NA
5344	Clinical_data	histological_type	GO_POLYOL_METABOLIC_PROCESS	BRCA	3.66740683174453e-12	2.00324763370381e-07	NA
5347	Clinical_data	progesterone_receptor_level_cell_percent_category	GO_POLYOL_METABOLIC_PROCESS	BRCA	1.59237239854039e-16	8.69801575254719e-12	NA
5348	Clinical_data	StGallen2013	GO_POLYOL_METABOLIC_PROCESS	BRCA	2.03949745989923e-110	1.11403469752076e-105	NA
5349	Clinical_data	breast_carcinoma_immunohistochemistry_pos_cell_score	GO_POLYSACCHARIDE_METABOLIC_PROCESS	BRCA	2.43150155892061e-10	1.32815909652921e-05	NA
5351	Clinical_data	histological_type	GO_POLYSACCHARIDE_METABOLIC_PROCESS	BRCA	3.90846267996102e-09	0.000213491956967511	NA
5355	Clinical_data	progesterone_receptor_level_cell_percent_category	GO_POLYSACCHARIDE_METABOLIC_PROCESS	BRCA	1.96789176459445e-17	1.07492151857443e-12	NA
5356	Clinical_data	StGallen2013	GO_POLYSACCHARIDE_METABOLIC_PROCESS	BRCA	6.64079512037232e-93	3.62740151860097e-88	NA
5366	Clinical_data	histological_type	GO_PRIMARY_ALCOHOL_METABOLIC_PROCESS	BRCA	1.26170660893689e-23	6.891820009996e-19	NA
5377	Clinical_data	StGallen2013	GO_PRIMARY_AMINO_COMPOUND_METABOLIC_PROCESS	BRCA	2.38852596534223e-27	1.30468453804889e-22	NA
5380	Clinical_data	histological_type	GO_PROGESTERONE_METABOLIC_PROCESS	BRCA	1.02444255294637e-09	5.59581255695897e-05	NA
5386	Clinical_data	histological_type	GO_PROSTAGLANDIN_METABOLIC_PROCESS	BRCA	3.88149317416545e-19	2.12018801652439e-14	NA
5390	Clinical_data	StGallen2013	GO_PROSTAGLANDIN_METABOLIC_PROCESS	BRCA	2.91113823960838e-34	1.59015104062128e-29	NA
5392	Clinical_data	histological_type	GO_PROSTANOID_METABOLIC_PROCESS	BRCA	2.37579857667553e-19	1.29773245653748e-14	NA
5396	Clinical_data	StGallen2013	GO_PROSTANOID_METABOLIC_PROCESS	BRCA	2.15932497016921e-31	1.17948807845552e-26	NA
5397	Clinical_data	breast_carcinoma_immunohistochemistry_pos_cell_score	GO_PTERIDINE_CONTAINING_COMPOUND_METABOLIC_PROCESS	BRCA	9.84396958899828e-14	5.37707150859853e-09	NA
5399	Clinical_data	histological_type	GO_PTERIDINE_CONTAINING_COMPOUND_METABOLIC_PROCESS	BRCA	2.18416352608843e-14	1.19305564285528e-09	NA
5403	Clinical_data	progesterone_receptor_level_cell_percent_category	GO_PTERIDINE_CONTAINING_COMPOUND_METABOLIC_PROCESS	BRCA	9.85547294580241e-15	5.38335498718565e-10	NA
5404	Clinical_data	StGallen2013	GO_PTERIDINE_CONTAINING_COMPOUND_METABOLIC_PROCESS	BRCA	1.21211752776348e-81	6.62094957190246e-77	NA
5406	Clinical_data	histological_type	GO_PURINE_CONTAINING_COMPOUND_METABOLIC_PROCESS	BRCA	8.36046922584209e-11	4.56673910523173e-06	NA
5409	Clinical_data	progesterone_receptor_level_cell_percent_category	GO_PURINE_CONTAINING_COMPOUND_METABOLIC_PROCESS	BRCA	6.73124260276654e-11	3.67680664690916e-06	NA
5410	Clinical_data	StGallen2013	GO_PURINE_CONTAINING_COMPOUND_METABOLIC_PROCESS	BRCA	3.43002391383525e-96	1.87358196245423e-91	NA
5413	Clinical_data	histological_type	GO_PURINE_DEOXYRIBONUCLEOTIDE_METABOLIC_PROCESS	BRCA	3.44024897443366e-19	1.8791671973049e-14	NA
5418	Clinical_data	StGallen2013	GO_PURINE_DEOXYRIBONUCLEOTIDE_METABOLIC_PROCESS	BRCA	1.89213352626178e-16	1.03354009604997e-11	NA
5425	Clinical_data	progesterone_receptor_level_cell_percent_category	GO_PURINE_NUCLEOSIDE_BISPHOSPHATE_METABOLIC_PROCESS	BRCA	1.06394081173399e-08	0.000581156389593459	NA
5426	Clinical_data	StGallen2013	GO_PURINE_NUCLEOSIDE_BISPHOSPHATE_METABOLIC_PROCESS	BRCA	2.03989810336738e-39	1.11425354100236e-34	NA
5428	Clinical_data	histological_type	GO_PURINE_RIBONUCLEOSIDE_BISPHOSPHATE_METABOLIC_PROCESS	BRCA	1.93274664586717e-09	0.000105572420037203	NA
5432	Clinical_data	StGallen2013	GO_PURINE_RIBONUCLEOSIDE_BISPHOSPHATE_METABOLIC_PROCESS	BRCA	1.84898928811914e-46	1.00997341884932e-41	NA
5433	Clinical_data	her2_immunohistochemistry_level_result	GO_PYRIMIDINE_CONTAINING_COMPOUND_METABOLIC_PROCESS	BRCA	2.47125444895539e-07	0.013498733176529	NA
5434	Clinical_data	histological_type	GO_PYRIMIDINE_CONTAINING_COMPOUND_METABOLIC_PROCESS	BRCA	6.93331097947922e-27	3.78718245632093e-22	NA
5437	Clinical_data	progesterone_receptor_level_cell_percent_category	GO_PYRIMIDINE_CONTAINING_COMPOUND_METABOLIC_PROCESS	BRCA	4.41052720185563e-09	0.00024091622734696	NA
5438	Clinical_data	StGallen2013	GO_PYRIMIDINE_CONTAINING_COMPOUND_METABOLIC_PROCESS	BRCA	1.07025072287257e-62	5.84603052354685e-58	NA
5446	Clinical_data	StGallen2013	GO_PYRIMIDINE_DEOXYRIBONUCLEOTIDE_METABOLIC_PROCESS	BRCA	7.243387978021e-08	0.00395655581523441	NA
5447	Clinical_data	breast_carcinoma_immunohistochemistry_pos_cell_score	GO_PYRIMIDINE_NUCLEOBASE_METABOLIC_PROCESS	BRCA	3.49094414534357e-10	1.90685842051102e-05	NA
5449	Clinical_data	histological_type	GO_PYRIMIDINE_NUCLEOBASE_METABOLIC_PROCESS	BRCA	5.55771232089171e-10	3.03578920104068e-05	NA
5454	Clinical_data	StGallen2013	GO_PYRIMIDINE_NUCLEOBASE_METABOLIC_PROCESS	BRCA	2.88090625532052e-27	1.57363742384373e-22	NA
5457	Clinical_data	histological_type	GO_PYRIMIDINE_NUCLEOSIDE_METABOLIC_PROCESS	BRCA	1.07343925395262e-07	0.00586344723686539	NA
5466	Clinical_data	histological_type	GO_PYRIMIDINE_NUCLEOSIDE_MONOPHOSPHATE_METABOLIC_PROCESS	BRCA	5.98369099357717e-13	3.26847153142166e-08	NA
5471	Clinical_data	StGallen2013	GO_PYRIMIDINE_NUCLEOSIDE_MONOPHOSPHATE_METABOLIC_PROCESS	BRCA	7.1486507849465e-20	3.90480751826133e-15	NA
5472	Clinical_data	breast_carcinoma_immunohistochemistry_pos_cell_score	GO_PYRIMIDINE_NUCLEOSIDE_TRIPHOSPHATE_METABOLIC_PROCESS	BRCA	4.44628599206591e-07	0.0242869479744616	NA
5474	Clinical_data	histological_type	GO_PYRIMIDINE_NUCLEOSIDE_TRIPHOSPHATE_METABOLIC_PROCESS	BRCA	1.28522098435931e-16	7.02026258286588e-12	NA
5478	Clinical_data	progesterone_receptor_level_cell_percent_category	GO_PYRIMIDINE_NUCLEOSIDE_TRIPHOSPHATE_METABOLIC_PROCESS	BRCA	2.33701701552497e-09	0.00012765488043902	NA
5479	Clinical_data	StGallen2013	GO_PYRIMIDINE_NUCLEOSIDE_TRIPHOSPHATE_METABOLIC_PROCESS	BRCA	4.1494130264035e-41	2.26653387741239e-36	NA
5480	Clinical_data	breast_carcinoma_immunohistochemistry_pos_cell_score	GO_PYRIMIDINE_RIBONUCLEOSIDE_METABOLIC_PROCESS	BRCA	3.3679800660836e-08	0.00183969175149685	NA
5482	Clinical_data	histological_type	GO_PYRIMIDINE_RIBONUCLEOSIDE_METABOLIC_PROCESS	BRCA	2.95788690454715e-10	1.61568656387079e-05	NA
5486	Clinical_data	progesterone_receptor_level_cell_percent_category	GO_PYRIMIDINE_RIBONUCLEOSIDE_METABOLIC_PROCESS	BRCA	5.1239714722381e-10	2.79886693728062e-05	NA
5487	Clinical_data	StGallen2013	GO_PYRIMIDINE_RIBONUCLEOSIDE_METABOLIC_PROCESS	BRCA	2.37579920841509e-56	1.29773280161257e-51	NA
5488	Clinical_data	breast_carcinoma_immunohistochemistry_pos_cell_score	GO_PYRIMIDINE_RIBONUCLEOSIDE_TRIPHOSPHATE_METABOLIC_PROCESS	BRCA	2.3034369009338e-08	0.00125820633839707	NA
5490	Clinical_data	histological_type	GO_PYRIMIDINE_RIBONUCLEOSIDE_TRIPHOSPHATE_METABOLIC_PROCESS	BRCA	3.43320605480269e-18	1.87532014331488e-13	NA
5494	Clinical_data	progesterone_receptor_level_cell_percent_category	GO_PYRIMIDINE_RIBONUCLEOSIDE_TRIPHOSPHATE_METABOLIC_PROCESS	BRCA	2.03297691052755e-08	0.00111047297783746	NA
5495	Clinical_data	StGallen2013	GO_PYRIMIDINE_RIBONUCLEOSIDE_TRIPHOSPHATE_METABOLIC_PROCESS	BRCA	8.77289268967998e-34	4.7920171738839e-29	NA
5499	Clinical_data	histological_type	GO_PYRIMIDINE_RIBONUCLEOTIDE_METABOLIC_PROCESS	BRCA	5.86973860337872e-30	3.20622731732356e-25	NA
5503	Clinical_data	progesterone_receptor_level_cell_percent_category	GO_PYRIMIDINE_RIBONUCLEOTIDE_METABOLIC_PROCESS	BRCA	9.09534535430832e-12	4.96815049288383e-07	NA
5504	Clinical_data	StGallen2013	GO_PYRIMIDINE_RIBONUCLEOTIDE_METABOLIC_PROCESS	BRCA	8.03377623718064e-36	4.38828959403518e-31	NA
5512	Clinical_data	StGallen2013	GO_PYRUVATE_METABOLIC_PROCESS	BRCA	8.15496507140175e-38	4.45448657095178e-33	NA
5519	Clinical_data	progesterone_receptor_level_cell_percent_category	GO_REACTIVE_NITROGEN_SPECIES_METABOLIC_PROCESS	BRCA	1.30006787785671e-17	7.10136076921671e-13	NA
5520	Clinical_data	StGallen2013	GO_REACTIVE_NITROGEN_SPECIES_METABOLIC_PROCESS	BRCA	7.60814045928306e-48	4.15579456307418e-43	NA
5521	Clinical_data	breast_carcinoma_immunohistochemistry_pos_cell_score	GO_REACTIVE_OXYGEN_SPECIES_METABOLIC_PROCESS	BRCA	1.79522136092281e-07	0.00980603763976867	NA
5527	Clinical_data	progesterone_receptor_level_cell_percent_category	GO_REACTIVE_OXYGEN_SPECIES_METABOLIC_PROCESS	BRCA	9.37751493777176e-15	5.12227998445907e-10	NA
5528	Clinical_data	StGallen2013	GO_REACTIVE_OXYGEN_SPECIES_METABOLIC_PROCESS	BRCA	6.049082568522e-42	3.30419037140377e-37	NA
5532	Clinical_data	histological_type	GO_RECEPTOR_METABOLIC_PROCESS	BRCA	1.56826487377967e-13	8.56633322004671e-09	NA
5537	Clinical_data	StGallen2013	GO_RECEPTOR_METABOLIC_PROCESS	BRCA	1.69667266578662e-25	9.26773510232624e-21	NA
5545	Clinical_data	StGallen2013	GO_RETINAL_METABOLIC_PROCESS	BRCA	9.22065785278403e-08	0.00503659993892622	NA
5556	Clinical_data	progesterone_receptor_level_cell_percent_category	GO_RETINOL_METABOLIC_PROCESS	BRCA	5.38752355176586e-07	0.0294282698968106	NA
5557	Clinical_data	StGallen2013	GO_RETINOL_METABOLIC_PROCESS	BRCA	2.02161541437507e-32	1.10426698779409e-27	NA
5564	Clinical_data	progesterone_receptor_level_cell_percent_category	GO_RIBONUCLEOSIDE_BISPHOSPHATE_METABOLIC_PROCESS	BRCA	2.3153559035856e-08	0.00126471685521556	NA
5565	Clinical_data	StGallen2013	GO_RIBONUCLEOSIDE_BISPHOSPHATE_METABOLIC_PROCESS	BRCA	4.14689003694691e-40	2.26515574488151e-35	NA
5568	Clinical_data	histological_type	GO_RIBONUCLEOSIDE_DIPHOSPHATE_METABOLIC_PROCESS	BRCA	5.80539992349289e-22	3.17108360020952e-17	NA
5573	Clinical_data	StGallen2013	GO_RIBONUCLEOSIDE_DIPHOSPHATE_METABOLIC_PROCESS	BRCA	2.02913294791889e-27	1.10837329014173e-22	NA
5575	Clinical_data	histological_type	GO_SECONDARY_METABOLIC_PROCESS	BRCA	3.07046246389311e-08	0.00167717871165233	NA
5579	Clinical_data	StGallen2013	GO_SECONDARY_METABOLIC_PROCESS	BRCA	2.95182854952271e-17	1.61237730860579e-12	NA
5586	Clinical_data	StGallen2013	GO_SECONDARY_METABOLITE_BIOSYNTHETIC_PROCESS	BRCA	1.22834561238212e-12	6.70959223851485e-08	NA
5587	Clinical_data	breast_carcinoma_immunohistochemistry_pos_cell_score	GO_SERINE_FAMILY_AMINO_ACID_METABOLIC_PROCESS	BRCA	4.18141956890703e-14	2.28401681112409e-09	NA
5589	Clinical_data	histological_type	GO_SERINE_FAMILY_AMINO_ACID_METABOLIC_PROCESS	BRCA	9.85713968031903e-13	5.38426540758066e-08	NA
5593	Clinical_data	progesterone_receptor_level_cell_percent_category	GO_SERINE_FAMILY_AMINO_ACID_METABOLIC_PROCESS	BRCA	4.58103004561755e-20	2.50229604181767e-15	NA
5594	Clinical_data	StGallen2013	GO_SERINE_FAMILY_AMINO_ACID_METABOLIC_PROCESS	BRCA	3.19105247965811e-93	1.74304859596365e-88	NA
5602	Clinical_data	StGallen2013	GO_SEROTONIN_METABOLIC_PROCESS	BRCA	1.45110745661294e-12	7.92638426025686e-08	NA
5604	Clinical_data	histological_type	GO_SHORT_CHAIN_FATTY_ACID_METABOLIC_PROCESS	BRCA	8.67214187366627e-11	4.73698405565273e-06	NA
5609	Clinical_data	breast_carcinoma_immunohistochemistry_pos_cell_score	GO_SMALL_MOLECULE_METABOLIC_PROCESS	BRCA	1.20054227297641e-12	6.55772205767907e-08	NA
5611	Clinical_data	histological_type	GO_SMALL_MOLECULE_METABOLIC_PROCESS	BRCA	1.09913324493591e-13	6.00379552381341e-09	NA
5615	Clinical_data	progesterone_receptor_level_cell_percent_category	GO_SMALL_MOLECULE_METABOLIC_PROCESS	BRCA	2.94941932404017e-17	1.61106131737046e-12	NA
5616	Clinical_data	StGallen2013	GO_SMALL_MOLECULE_METABOLIC_PROCESS	BRCA	1.15430294939005e-109	6.30514900045327e-105	NA
5617	Clinical_data	breast_carcinoma_immunohistochemistry_pos_cell_score	GO_SPHINGOID_METABOLIC_PROCESS	BRCA	2.97115159570101e-12	1.62293213611976e-07	NA
5619	Clinical_data	histological_type	GO_SPHINGOID_METABOLIC_PROCESS	BRCA	7.30100130446702e-10	3.98802594253902e-05	NA
5623	Clinical_data	progesterone_receptor_level_cell_percent_category	GO_SPHINGOID_METABOLIC_PROCESS	BRCA	5.9160025982959e-11	3.23149809926717e-06	NA
5624	Clinical_data	StGallen2013	GO_SPHINGOID_METABOLIC_PROCESS	BRCA	1.54558584035362e-85	8.44245353576355e-81	NA
5626	Clinical_data	histological_type	GO_SPHINGOLIPID_METABOLIC_PROCESS	BRCA	1.95231007637858e-09	0.000106641033302027	NA
5629	Clinical_data	progesterone_receptor_level_cell_percent_category	GO_SPHINGOLIPID_METABOLIC_PROCESS	BRCA	5.85419659773757e-10	3.19773780758219e-05	NA
5630	Clinical_data	StGallen2013	GO_SPHINGOLIPID_METABOLIC_PROCESS	BRCA	8.73301957772429e-101	4.77023728394034e-96	NA
5632	Clinical_data	histological_type	GO_STEROID_METABOLIC_PROCESS	BRCA	3.01851975990644e-11	1.6488060484537e-06	NA
5635	Clinical_data	progesterone_receptor_level_cell_percent_category	GO_STEROID_METABOLIC_PROCESS	BRCA	6.05468948117284e-12	3.30725303530104e-07	NA
5636	Clinical_data	StGallen2013	GO_STEROID_METABOLIC_PROCESS	BRCA	5.15085493314909e-106	2.81355149013403e-101	NA
5639	Clinical_data	histological_type	GO_STEROL_METABOLIC_PROCESS	BRCA	3.28348509698058e-18	1.7935380645237e-13	NA
5644	Clinical_data	StGallen2013	GO_STEROL_METABOLIC_PROCESS	BRCA	7.23205706377285e-10	3.95036652994465e-05	NA
5653	Clinical_data	StGallen2013	GO_SULFUR_AMINO_ACID_METABOLIC_PROCESS	BRCA	1.83319354676669e-18	1.00134531105037e-13	NA
5654	Clinical_data	her2_immunohistochemistry_level_result	GO_SULFUR_COMPOUND_METABOLIC_PROCESS	BRCA	2.77952842455126e-15	1.51826181134263e-10	NA
5655	Clinical_data	histological_type	GO_SULFUR_COMPOUND_METABOLIC_PROCESS	BRCA	1.36957486460985e-25	7.48102878295838e-21	NA
5658	Clinical_data	progesterone_receptor_level_cell_percent_category	GO_SULFUR_COMPOUND_METABOLIC_PROCESS	BRCA	1.9689779474535e-11	1.07551482423753e-06	NA
5659	Clinical_data	StGallen2013	GO_SULFUR_COMPOUND_METABOLIC_PROCESS	BRCA	7.50137606381255e-123	4.09747664733633e-118	NA
5667	Clinical_data	StGallen2013	GO_SUPEROXIDE_METABOLIC_PROCESS	BRCA	1.07804558762848e-17	5.88860841330306e-13	NA
5671	Clinical_data	histological_type	GO_S_ADENOSYLHOMOCYSTEINE_METABOLIC_PROCESS	BRCA	1.14623509391361e-09	6.26107995348434e-05	NA
5676	Clinical_data	StGallen2013	GO_S_ADENOSYLHOMOCYSTEINE_METABOLIC_PROCESS	BRCA	3.63190233160324e-37	1.98385401059164e-32	NA
5680	Clinical_data	histological_type	GO_S_ADENOSYLMETHIONINE_METABOLIC_PROCESS	BRCA	2.97679564793715e-12	1.62601508677271e-07	NA
5684	Clinical_data	progesterone_receptor_level_cell_percent_category	GO_S_ADENOSYLMETHIONINE_METABOLIC_PROCESS	BRCA	1.95113938812264e-09	0.000106577086797423	NA
5685	Clinical_data	StGallen2013	GO_S_ADENOSYLMETHIONINE_METABOLIC_PROCESS	BRCA	1.34158483830588e-24	7.32813886227821e-20	NA
5693	Clinical_data	StGallen2013	GO_TERPENOID_METABOLIC_PROCESS	BRCA	1.19669794755335e-33	6.53672319892067e-29	NA
5696	Clinical_data	histological_type	GO_TETRAHYDROFOLATE_METABOLIC_PROCESS	BRCA	3.94191926344353e-14	2.15319455927076e-09	NA
5701	Clinical_data	StGallen2013	GO_TETRAHYDROFOLATE_METABOLIC_PROCESS	BRCA	2.60679138260767e-16	1.42390765692179e-11	NA
5702	Clinical_data	breast_carcinoma_immunohistochemistry_pos_cell_score	GO_THIOESTER_METABOLIC_PROCESS	BRCA	2.51049976439918e-15	1.37131028630776e-10	NA
5704	Clinical_data	histological_type	GO_THIOESTER_METABOLIC_PROCESS	BRCA	2.54289397013117e-15	1.38900497330475e-10	NA
5708	Clinical_data	progesterone_receptor_level_cell_percent_category	GO_THIOESTER_METABOLIC_PROCESS	BRCA	3.16851692377055e-20	1.73073899927118e-15	NA
5709	Clinical_data	StGallen2013	GO_THIOESTER_METABOLIC_PROCESS	BRCA	3.79591094432237e-96	2.07344043511721e-91	NA
5711	Clinical_data	her2_immunohistochemistry_level_result	GO_THYROID_HORMONE_METABOLIC_PROCESS	BRCA	3.90418709778403e-08	0.00213258411842257	NA
5716	Clinical_data	StGallen2013	GO_THYROID_HORMONE_METABOLIC_PROCESS	BRCA	4.04073844542155e-26	2.20717256104262e-21	NA
5725	Clinical_data	StGallen2013	GO_TRICARBOXYLIC_ACID_METABOLIC_PROCESS	BRCA	3.88821444790263e-36	2.12385937787785e-31	NA
5732	Clinical_data	StGallen2013	GO_TRNA_THREONYLCARBAMOYLADENOSINE_METABOLIC_PROCESS	BRCA	2.28901592801128e-24	1.2503291703576e-19	NA
5735	Clinical_data	histological_type	GO_TRYPTOPHAN_METABOLIC_PROCESS	BRCA	4.74641421577393e-07	0.0259263383708219	NA
5740	Clinical_data	StGallen2013	GO_TRYPTOPHAN_METABOLIC_PROCESS	BRCA	2.3062592722413e-24	1.25974800227636e-19	NA
5742	Clinical_data	histological_type	GO_UBIQUINONE_METABOLIC_PROCESS	BRCA	1.52772560443969e-18	8.34489556913092e-14	NA
5746	Clinical_data	StGallen2013	GO_UBIQUINONE_METABOLIC_PROCESS	BRCA	1.99430852218908e-44	1.08935114407534e-39	NA
5749	Clinical_data	histological_type	GO_UDP_N_ACETYLGLUCOSAMINE_METABOLIC_PROCESS	BRCA	2.08759116190344e-09	0.000114030492036652	NA
5754	Clinical_data	breast_carcinoma_immunohistochemistry_pos_cell_score	GO_UNSATURATED_FATTY_ACID_METABOLIC_PROCESS	BRCA	3.43821919958238e-07	0.0187805847338788	NA
5756	Clinical_data	her2_immunohistochemistry_level_result	GO_UNSATURATED_FATTY_ACID_METABOLIC_PROCESS	BRCA	8.44991624724192e-07	0.0461559775173095	NA
5757	Clinical_data	histological_type	GO_UNSATURATED_FATTY_ACID_METABOLIC_PROCESS	BRCA	1.78215786212729e-15	9.73468089029789e-11	NA
5761	Clinical_data	progesterone_receptor_level_cell_percent_category	GO_UNSATURATED_FATTY_ACID_METABOLIC_PROCESS	BRCA	1.19458123566829e-07	0.00652516108359089	NA
5762	Clinical_data	StGallen2013	GO_UNSATURATED_FATTY_ACID_METABOLIC_PROCESS	BRCA	1.20301036971137e-55	6.57120354247439e-51	NA
5765	Clinical_data	histological_type	GO_URATE_METABOLIC_PROCESS	BRCA	5.69221874788674e-10	3.10926064665817e-05	NA
5778	Clinical_data	StGallen2013	GO_URONIC_ACID_METABOLIC_PROCESS	BRCA	1.01481449494684e-08	0.00055432212157481	NA
5786	Clinical_data	StGallen2013	GO_VERY_LONG_CHAIN_FATTY_ACID_METABOLIC_PROCESS	BRCA	2.88958290966662e-26	1.5783768727472e-21	NA
5793	Clinical_data	StGallen2013	GO_VITAMIN_D_METABOLIC_PROCESS	BRCA	1.90767706419454e-21	1.04203044277499e-16	NA
5794	Clinical_data	breast_carcinoma_immunohistochemistry_pos_cell_score	GO_VITAMIN_METABOLIC_PROCESS	BRCA	1.2278786236346e-13	6.7070414058793e-09	NA
5796	Clinical_data	histological_type	GO_VITAMIN_METABOLIC_PROCESS	BRCA	1.51685017416696e-10	8.28549070635218e-06	NA
5799	Clinical_data	progesterone_receptor_level_cell_percent_category	GO_VITAMIN_METABOLIC_PROCESS	BRCA	7.27370389059999e-17	3.97311527616243e-12	NA
5800	Clinical_data	StGallen2013	GO_VITAMIN_METABOLIC_PROCESS	BRCA	3.5192188450552e-98	1.9223029097345e-93	NA
5802	Clinical_data	histological_type	GO_WATER_SOLUBLE_VITAMIN_METABOLIC_PROCESS	BRCA	1.30586803426322e-12	7.133042963556e-08	NA
5805	Clinical_data	progesterone_receptor_level_cell_percent_category	GO_WATER_SOLUBLE_VITAMIN_METABOLIC_PROCESS	BRCA	5.62962235203064e-18	3.0750686173497e-13	NA
5806	Clinical_data	StGallen2013	GO_WATER_SOLUBLE_VITAMIN_METABOLIC_PROCESS	BRCA	2.83510787255972e-112	1.5486209732283e-107	NA
5807	Clinical_data	breast_carcinoma_immunohistochemistry_pos_cell_score	HALLMARK_BILE_ACID_METABOLISM	BRCA	6.73770557364417e-13	3.68033691549165e-08	NA
5809	Clinical_data	histological_type	HALLMARK_BILE_ACID_METABOLISM	BRCA	2.86717633100222e-10	1.56613772728334e-05	NA
5812	Clinical_data	progesterone_receptor_level_cell_percent_category	HALLMARK_BILE_ACID_METABOLISM	BRCA	2.02329976906315e-12	1.10518703285537e-07	NA
5813	Clinical_data	StGallen2013	HALLMARK_BILE_ACID_METABOLISM	BRCA	1.42364701987267e-96	7.77638711665047e-92	NA
5822	Clinical_data	StGallen2013	HALLMARK_FATTY_ACID_METABOLISM	BRCA	4.10892107103782e-35	2.24441595663299e-30	NA
5824	Clinical_data	histological_type	HALLMARK_XENOBIOTIC_METABOLISM	BRCA	4.22104319265443e-12	2.30566042312363e-07	NA
5827	Clinical_data	progesterone_receptor_level_cell_percent_category	HALLMARK_XENOBIOTIC_METABOLISM	BRCA	3.60589099503382e-16	1.96964583821732e-11	NA
5828	Clinical_data	StGallen2013	HALLMARK_XENOBIOTIC_METABOLISM	BRCA	5.30264496927936e-110	2.89646376156947e-105	NA
5831	Clinical_data	histological_type	KEGG_ALANINE_ASPARTATE_AND_GLUTAMATE_METABOLISM	BRCA	5.01658324188247e-09	0.000274020826421346	NA
5835	Clinical_data	progesterone_receptor_level_cell_percent_category	KEGG_ALANINE_ASPARTATE_AND_GLUTAMATE_METABOLISM	BRCA	7.80929678562155e-17	4.26567218321006e-12	NA
5836	Clinical_data	StGallen2013	KEGG_ALANINE_ASPARTATE_AND_GLUTAMATE_METABOLISM	BRCA	2.38363141824219e-61	1.30201098958643e-56	NA
5842	Clinical_data	StGallen2013	KEGG_AMINO_SUGAR_AND_NUCLEOTIDE_SUGAR_METABOLISM	BRCA	1.46547526738114e-12	8.00486555301602e-08	NA
5845	Clinical_data	histological_type	KEGG_ARACHIDONIC_ACID_METABOLISM	BRCA	3.41947315387469e-23	1.86781882084097e-18	NA
5848	Clinical_data	progesterone_receptor_level_cell_percent_category	KEGG_ARACHIDONIC_ACID_METABOLISM	BRCA	2.93621300478283e-11	1.60384762960253e-06	NA
5849	Clinical_data	StGallen2013	KEGG_ARACHIDONIC_ACID_METABOLISM	BRCA	6.06670629630595e-66	3.3138169802312e-61	NA
5850	Clinical_data	breast_carcinoma_immunohistochemistry_pos_cell_score	KEGG_ARGININE_AND_PROLINE_METABOLISM	BRCA	7.52895145515573e-07	0.0411253915334971	NA
5852	Clinical_data	histological_type	KEGG_ARGININE_AND_PROLINE_METABOLISM	BRCA	1.0953712922643e-12	5.9832466097353e-08	NA
5856	Clinical_data	progesterone_receptor_level_cell_percent_category	KEGG_ARGININE_AND_PROLINE_METABOLISM	BRCA	5.20836873221712e-12	2.84496725259896e-07	NA
5857	Clinical_data	StGallen2013	KEGG_ARGININE_AND_PROLINE_METABOLISM	BRCA	3.37341049419213e-51	1.84265801424257e-46	NA
5863	Clinical_data	StGallen2013	KEGG_ASCORBATE_AND_ALDARATE_METABOLISM	BRCA	1.14024425117587e-18	6.22835617319794e-14	NA
5864	Clinical_data	breast_carcinoma_immunohistochemistry_pos_cell_score	KEGG_BETA_ALANINE_METABOLISM	BRCA	2.29738567672559e-07	0.0125490097819782	NA
5867	Clinical_data	histological_type	KEGG_BETA_ALANINE_METABOLISM	BRCA	1.84066910965935e-10	1.00542868776923e-05	NA
5871	Clinical_data	progesterone_receptor_level_cell_percent_category	KEGG_BETA_ALANINE_METABOLISM	BRCA	1.26198244718285e-10	6.8933267212469e-06	NA
5872	Clinical_data	StGallen2013	KEGG_BETA_ALANINE_METABOLISM	BRCA	1.34744085536109e-53	7.3601261842389e-49	NA
5875	Clinical_data	histological_type	KEGG_BUTANOATE_METABOLISM	BRCA	6.82882656088166e-14	3.73010993235039e-09	NA
5880	Clinical_data	StGallen2013	KEGG_BUTANOATE_METABOLISM	BRCA	1.55446932539665e-10	8.4909777961141e-06	NA
5889	Clinical_data	histological_type	KEGG_DRUG_METABOLISM_CYTOCHROME_P450	BRCA	8.19355684779324e-09	0.00044755665569701	NA
5892	Clinical_data	progesterone_receptor_level_cell_percent_category	KEGG_DRUG_METABOLISM_CYTOCHROME_P450	BRCA	6.70591241411658e-07	0.036629705379629	NA
5893	Clinical_data	StGallen2013	KEGG_DRUG_METABOLISM_CYTOCHROME_P450	BRCA	4.55257296756567e-67	2.4867519320734e-62	NA
5901	Clinical_data	StGallen2013	KEGG_DRUG_METABOLISM_OTHER_ENZYMES	BRCA	4.608438027073e-32	2.51726710352808e-27	NA
5904	Clinical_data	histological_type	KEGG_FATTY_ACID_METABOLISM	BRCA	2.77736911721387e-23	1.51708233289573e-18	NA
5908	Clinical_data	progesterone_receptor_level_cell_percent_category	KEGG_FATTY_ACID_METABOLISM	BRCA	2.02413920910079e-08	0.00110564556018712	NA
5909	Clinical_data	StGallen2013	KEGG_FATTY_ACID_METABOLISM	BRCA	1.43780871451803e-24	7.85374254131184e-20	NA
5911	Clinical_data	histological_type	KEGG_FRUCTOSE_AND_MANNOSE_METABOLISM	BRCA	3.97648820401732e-11	2.17207715168038e-06	NA
5915	Clinical_data	progesterone_receptor_level_cell_percent_category	KEGG_FRUCTOSE_AND_MANNOSE_METABOLISM	BRCA	3.83332874013589e-14	2.09387915772443e-09	NA
5916	Clinical_data	StGallen2013	KEGG_FRUCTOSE_AND_MANNOSE_METABOLISM	BRCA	1.82271597482545e-92	9.95622146928904e-88	NA
5919	Clinical_data	histological_type	KEGG_GLUTATHIONE_METABOLISM	BRCA	1.08819414129813e-07	0.00594404285801276	NA
5924	Clinical_data	StGallen2013	KEGG_GLUTATHIONE_METABOLISM	BRCA	4.07027822922642e-41	2.22330807715035e-36	NA
5932	Clinical_data	StGallen2013	KEGG_GLYCEROLIPID_METABOLISM	BRCA	4.46815907618997e-08	0.00244064253218725	NA
5934	Clinical_data	histological_type	KEGG_GLYCINE_SERINE_AND_THREONINE_METABOLISM	BRCA	1.75869624900615e-13	9.60652652094631e-09	NA
5937	Clinical_data	progesterone_receptor_level_cell_percent_category	KEGG_GLYCINE_SERINE_AND_THREONINE_METABOLISM	BRCA	9.59509240380452e-15	5.24112732373015e-10	NA
5938	Clinical_data	StGallen2013	KEGG_GLYCINE_SERINE_AND_THREONINE_METABOLISM	BRCA	5.09789069814753e-87	2.78462083604912e-82	NA
5939	Clinical_data	breast_carcinoma_immunohistochemistry_pos_cell_score	KEGG_GLYOXYLATE_AND_DICARBOXYLATE_METABOLISM	BRCA	2.41894914198098e-09	0.000132130258982427	NA
5941	Clinical_data	histological_type	KEGG_GLYOXYLATE_AND_DICARBOXYLATE_METABOLISM	BRCA	6.47169553052291e-12	3.53503424963753e-07	NA
5945	Clinical_data	progesterone_receptor_level_cell_percent_category	KEGG_GLYOXYLATE_AND_DICARBOXYLATE_METABOLISM	BRCA	5.42669553269875e-09	0.000296422390082604	NA
5946	Clinical_data	StGallen2013	KEGG_GLYOXYLATE_AND_DICARBOXYLATE_METABOLISM	BRCA	2.64263332617031e-38	1.44348560175401e-33	NA
5950	Clinical_data	histological_type	KEGG_HISTIDINE_METABOLISM	BRCA	2.02775827217644e-08	0.00110762240101094	NA
5956	Clinical_data	breast_carcinoma_immunohistochemistry_pos_cell_score	KEGG_INOSITOL_PHOSPHATE_METABOLISM	BRCA	4.12765277493349e-15	2.25464777525192e-10	NA
5958	Clinical_data	histological_type	KEGG_INOSITOL_PHOSPHATE_METABOLISM	BRCA	2.19304149900321e-08	0.00119790505800052	NA
5962	Clinical_data	progesterone_receptor_level_cell_percent_category	KEGG_INOSITOL_PHOSPHATE_METABOLISM	BRCA	3.61680540335092e-15	1.97560761547237e-10	NA
5963	Clinical_data	StGallen2013	KEGG_INOSITOL_PHOSPHATE_METABOLISM	BRCA	1.96132571464749e-99	1.0713349451119e-94	NA
5972	Clinical_data	StGallen2013	KEGG_METABOLISM_OF_XENOBIOTICS_BY_CYTOCHROME_P450	BRCA	9.08675089397222e-28	4.96345594081445e-23	NA
5975	Clinical_data	histological_type	KEGG_NICOTINATE_AND_NICOTINAMIDE_METABOLISM	BRCA	6.92113541692982e-09	0.000378053179878958	NA
5979	Clinical_data	progesterone_receptor_level_cell_percent_category	KEGG_NICOTINATE_AND_NICOTINAMIDE_METABOLISM	BRCA	2.58809324109442e-07	0.0141369417108301	NA
5980	Clinical_data	StGallen2013	KEGG_NICOTINATE_AND_NICOTINAMIDE_METABOLISM	BRCA	3.2955759989046e-50	1.80014247788166e-45	NA
5981	Clinical_data	breast_carcinoma_immunohistochemistry_pos_cell_score	KEGG_NITROGEN_METABOLISM	BRCA	1.65757291108658e-08	0.000905416051222824	NA
5983	Clinical_data	histological_type	KEGG_NITROGEN_METABOLISM	BRCA	8.70721644850053e-12	4.75614284066444e-07	NA
5987	Clinical_data	progesterone_receptor_level_cell_percent_category	KEGG_NITROGEN_METABOLISM	BRCA	1.57200071729546e-13	8.58673951808302e-09	NA
5988	Clinical_data	StGallen2013	KEGG_NITROGEN_METABOLISM	BRCA	1.82189562724266e-64	9.95174048468761e-60	NA
6004	Clinical_data	StGallen2013	KEGG_PORPHYRIN_AND_CHLOROPHYLL_METABOLISM	BRCA	8.82611852412307e-16	4.82109072143175e-11	NA
6012	Clinical_data	progesterone_receptor_level_cell_percent_category	KEGG_PROPANOATE_METABOLISM	BRCA	4.45504773981763e-08	0.00243348072692059	NA
6013	Clinical_data	StGallen2013	KEGG_PROPANOATE_METABOLISM	BRCA	8.34227696755625e-31	4.55680194798825e-26	NA
6014	Clinical_data	breast_carcinoma_immunohistochemistry_pos_cell_score	KEGG_PURINE_METABOLISM	BRCA	9.22346181966272e-08	0.00503813154975436	NA
6015	Clinical_data	her2_immunohistochemistry_level_result	KEGG_PURINE_METABOLISM	BRCA	9.20357872539241e-11	5.02727080717109e-06	NA
6016	Clinical_data	histological_type	KEGG_PURINE_METABOLISM	BRCA	1.32525819878798e-20	7.23895785923959e-16	NA
6020	Clinical_data	progesterone_receptor_level_cell_percent_category	KEGG_PURINE_METABOLISM	BRCA	2.29179073970914e-10	1.25184485575133e-05	NA
6021	Clinical_data	StGallen2013	KEGG_PURINE_METABOLISM	BRCA	1.73170023831609e-45	9.45906621175399e-41	NA
6024	Clinical_data	histological_type	KEGG_PYRIMIDINE_METABOLISM	BRCA	1.48793703442374e-07	0.00812755846313282	NA
6033	Clinical_data	histological_type	KEGG_PYRUVATE_METABOLISM	BRCA	1.27827985686945e-17	6.982348062178e-13	NA
6038	Clinical_data	StGallen2013	KEGG_PYRUVATE_METABOLISM	BRCA	6.02710049941897e-25	3.29218310579762e-20	NA
6041	Clinical_data	histological_type	KEGG_SELENOAMINO_ACID_METABOLISM	BRCA	3.61678726651471e-12	1.97559770858833e-07	NA
6043	Clinical_data	pathologic_t	KEGG_SELENOAMINO_ACID_METABOLISM	BRCA	9.60457104002331e-08	0.00524630483919193	NA
6044	Clinical_data	progesterone_receptor_level_cell_percent_category	KEGG_SELENOAMINO_ACID_METABOLISM	BRCA	1.11596028276713e-11	6.09570985255891e-07	NA
6045	Clinical_data	StGallen2013	KEGG_SELENOAMINO_ACID_METABOLISM	BRCA	1.00488590416801e-28	5.48898827433693e-24	NA
6046	Clinical_data	breast_carcinoma_immunohistochemistry_pos_cell_score	KEGG_SPHINGOLIPID_METABOLISM	BRCA	1.05383199541539e-10	5.75634650855749e-06	NA
6048	Clinical_data	histological_type	KEGG_SPHINGOLIPID_METABOLISM	BRCA	9.38952627948607e-11	5.12884093964368e-06	NA
6052	Clinical_data	progesterone_receptor_level_cell_percent_category	KEGG_SPHINGOLIPID_METABOLISM	BRCA	2.90281695049983e-17	1.58560570287152e-12	NA
6053	Clinical_data	StGallen2013	KEGG_SPHINGOLIPID_METABOLISM	BRCA	1.38078064825993e-87	7.54223813499023e-83	NA
6062	Clinical_data	StGallen2013	KEGG_STARCH_AND_SUCROSE_METABOLISM	BRCA	1.24666744452542e-26	6.80967158223121e-22	NA
6070	Clinical_data	StGallen2013	KEGG_SULFUR_METABOLISM	BRCA	1.05547201683451e-09	5.76530479755516e-05	NA
6073	Clinical_data	histological_type	KEGG_TAURINE_AND_HYPOTAURINE_METABOLISM	BRCA	1.73487600531035e-09	9.4764132038067e-05	NA
6078	Clinical_data	StGallen2013	KEGG_TAURINE_AND_HYPOTAURINE_METABOLISM	BRCA	1.65914245897241e-17	9.06273385364502e-13	NA
6082	Clinical_data	histological_type	KEGG_TRYPTOPHAN_METABOLISM	BRCA	1.17373939890171e-31	6.41131671862082e-27	NA
6086	Clinical_data	progesterone_receptor_level_cell_percent_category	KEGG_TRYPTOPHAN_METABOLISM	BRCA	3.18982058216688e-12	1.74237569659702e-07	NA
6087	Clinical_data	StGallen2013	KEGG_TRYPTOPHAN_METABOLISM	BRCA	6.88239360735208e-31	3.75936986014393e-26	NA
6091	Clinical_data	histological_type	KEGG_TYROSINE_METABOLISM	BRCA	9.66600751108096e-20	5.27986328277775e-15	NA
6096	Clinical_data	StGallen2013	KEGG_TYROSINE_METABOLISM	BRCA	1.5518189711482e-10	8.47650076610284e-06	NA
6100	Clinical_data	histological_type	REACTOME_ALPHA_LINOLENIC_ACID_ALA_METABOLISM	BRCA	3.73164845103968e-20	2.03833833341141e-15	NA
6105	Clinical_data	StGallen2013	REACTOME_ALPHA_LINOLENIC_ACID_ALA_METABOLISM	BRCA	4.8803563193356e-18	2.66579703231068e-13	NA
6113	Clinical_data	StGallen2013	REACTOME_BILE_ACID_AND_BILE_SALT_METABOLISM	BRCA	2.70061358624786e-07	0.0147515615921617	NA
6117	Clinical_data	histological_type	REACTOME_CHONDROITIN_SULFATE_DERMATAN_SULFATE_METABOLISM	BRCA	2.27994237311318e-13	1.24537292246561e-08	NA
6124	Clinical_data	histological_type	REACTOME_FATTY_ACID_TRIACYLGLYCEROL_AND_KETONE_BODY_METABOLISM	BRCA	1.57813478653488e-24	8.6202456444895e-20	NA
6128	Clinical_data	StGallen2013	REACTOME_FATTY_ACID_TRIACYLGLYCEROL_AND_KETONE_BODY_METABOLISM	BRCA	5.97359722510363e-81	3.26295801226836e-76	NA
6131	Clinical_data	histological_type	REACTOME_GLUCOSE_METABOLISM	BRCA	7.36052301429129e-12	4.02053848609633e-07	NA
6136	Clinical_data	StGallen2013	REACTOME_GLUCOSE_METABOLISM	BRCA	1.04093377298435e-49	5.68589254817242e-45	NA
6144	Clinical_data	progesterone_receptor_level_cell_percent_category	REACTOME_GLYCOSPHINGOLIPID_METABOLISM	BRCA	5.28660047919748e-07	0.0288769977975204	NA
6145	Clinical_data	StGallen2013	REACTOME_GLYCOSPHINGOLIPID_METABOLISM	BRCA	3.20094839390867e-30	1.74845404120473e-25	NA
6149	Clinical_data	histological_type	REACTOME_INTEGRATION_OF_ENERGY_METABOLISM	BRCA	2.13330825581919e-21	1.16527696857612e-16	NA
6154	Clinical_data	StGallen2013	REACTOME_INTEGRATION_OF_ENERGY_METABOLISM	BRCA	8.0283084753187e-35	4.38530293847333e-30	NA
6157	Clinical_data	histological_type	REACTOME_LIPOPROTEIN_METABOLISM	BRCA	8.7059665534307e-08	0.00475546011048045	NA
6162	Clinical_data	StGallen2013	REACTOME_LIPOPROTEIN_METABOLISM	BRCA	5.12169937554757e-08	0.00279762584990535	NA
6163	Clinical_data	breast_carcinoma_immunohistochemistry_pos_cell_score	REACTOME_METABOLISM_OF_AMINO_ACIDS_AND_DERIVATIVES	BRCA	5.34882367776585e-14	2.92168795750604e-09	NA
6165	Clinical_data	histological_type	REACTOME_METABOLISM_OF_AMINO_ACIDS_AND_DERIVATIVES	BRCA	1.20217412676169e-15	6.56663573261038e-11	NA
6169	Clinical_data	progesterone_receptor_level_cell_percent_category	REACTOME_METABOLISM_OF_AMINO_ACIDS_AND_DERIVATIVES	BRCA	8.61000544095234e-23	4.7030432720114e-18	NA
6170	Clinical_data	StGallen2013	REACTOME_METABOLISM_OF_AMINO_ACIDS_AND_DERIVATIVES	BRCA	2.03871540881865e-107	1.11360751775901e-102	NA
6172	Clinical_data	histological_type	REACTOME_METABOLISM_OF_CARBOHYDRATES	BRCA	4.94033042027232e-11	2.69855668546535e-06	NA
6175	Clinical_data	progesterone_receptor_level_cell_percent_category	REACTOME_METABOLISM_OF_CARBOHYDRATES	BRCA	2.07302803355097e-11	1.13235010276655e-06	NA
6176	Clinical_data	StGallen2013	REACTOME_METABOLISM_OF_CARBOHYDRATES	BRCA	1.04058249672094e-100	5.68397377183877e-96	NA
6177	Clinical_data	breast_carcinoma_immunohistochemistry_pos_cell_score	REACTOME_METABOLISM_OF_LIPIDS_AND_LIPOPROTEINS	BRCA	9.34938551256718e-16	5.10691484852957e-11	NA
6179	Clinical_data	histological_type	REACTOME_METABOLISM_OF_LIPIDS_AND_LIPOPROTEINS	BRCA	1.68421112467326e-13	9.19966642630274e-09	NA
6182	Clinical_data	progesterone_receptor_level_cell_percent_category	REACTOME_METABOLISM_OF_LIPIDS_AND_LIPOPROTEINS	BRCA	3.83139537326496e-16	2.09282309473852e-11	NA
6183	Clinical_data	StGallen2013	REACTOME_METABOLISM_OF_LIPIDS_AND_LIPOPROTEINS	BRCA	5.93018249068772e-109	3.23924358188835e-104	NA
6185	Clinical_data	histological_type	REACTOME_METABOLISM_OF_NUCLEOTIDES	BRCA	2.93438151003914e-09	0.000160284721222868	NA
6188	Clinical_data	progesterone_receptor_level_cell_percent_category	REACTOME_METABOLISM_OF_NUCLEOTIDES	BRCA	1.2799943734479e-07	0.00699171326608444	NA
6189	Clinical_data	StGallen2013	REACTOME_METABOLISM_OF_NUCLEOTIDES	BRCA	2.6406437324547e-81	1.44239882597873e-76	NA
6198	Clinical_data	StGallen2013	REACTOME_METABOLISM_OF_POLYAMINES	BRCA	4.81611396328472e-26	2.63070593016501e-21	NA
6199	Clinical_data	breast_carcinoma_immunohistochemistry_pos_cell_score	REACTOME_METABOLISM_OF_PORPHYRINS	BRCA	1.20682844961442e-07	0.00659205904032883	NA
6206	Clinical_data	StGallen2013	REACTOME_METABOLISM_OF_PORPHYRINS	BRCA	1.23720610618428e-33	6.7579909138104e-29	NA
6207	Clinical_data	breast_carcinoma_immunohistochemistry_pos_cell_score	REACTOME_METABOLISM_OF_PROTEINS	BRCA	1.18889865534863e-10	6.49412112511083e-06	NA
6209	Clinical_data	histological_type	REACTOME_METABOLISM_OF_PROTEINS	BRCA	1.91585189761534e-12	1.04649578203443e-07	NA
6212	Clinical_data	progesterone_receptor_level_cell_percent_category	REACTOME_METABOLISM_OF_PROTEINS	BRCA	1.05656093064988e-13	5.77125277148884e-09	NA
6213	Clinical_data	StGallen2013	REACTOME_METABOLISM_OF_PROTEINS	BRCA	8.19771310275618e-97	4.47783682811851e-92	NA
6222	Clinical_data	StGallen2013	REACTOME_METABOLISM_OF_STEROID_HORMONES_AND_VITAMINS_A_AND_D	BRCA	1.49410296990301e-20	8.16123865250123e-16	NA
6224	Clinical_data	histological_type	REACTOME_METABOLISM_OF_VITAMINS_AND_COFACTORS	BRCA	3.84198491217741e-10	2.09860741857867e-05	NA
6227	Clinical_data	progesterone_receptor_level_cell_percent_category	REACTOME_METABOLISM_OF_VITAMINS_AND_COFACTORS	BRCA	4.3511670776078e-15	2.37673799280171e-10	NA
6228	Clinical_data	StGallen2013	REACTOME_METABOLISM_OF_VITAMINS_AND_COFACTORS	BRCA	3.3695474596563e-85	1.84054790888806e-80	NA
6231	Clinical_data	histological_type	REACTOME_PEROXISOMAL_LIPID_METABOLISM	BRCA	8.42917701770781e-22	4.60426936238254e-17	NA
6235	Clinical_data	progesterone_receptor_level_cell_percent_category	REACTOME_PEROXISOMAL_LIPID_METABOLISM	BRCA	6.73945903278991e-09	0.000368129470748083	NA
6236	Clinical_data	StGallen2013	REACTOME_PEROXISOMAL_LIPID_METABOLISM	BRCA	5.10100096633583e-31	2.78631975784162e-26	NA
6237	Clinical_data	breast_carcinoma_immunohistochemistry_pos_cell_score	REACTOME_PHOSPHOLIPID_METABOLISM	BRCA	5.22569546306385e-11	2.85443163278937e-06	NA
6239	Clinical_data	histological_type	REACTOME_PHOSPHOLIPID_METABOLISM	BRCA	2.07038465329716e-11	1.13090620917051e-06	NA
6242	Clinical_data	progesterone_receptor_level_cell_percent_category	REACTOME_PHOSPHOLIPID_METABOLISM	BRCA	3.78022650111501e-15	2.06487312170405e-10	NA
6243	Clinical_data	StGallen2013	REACTOME_PHOSPHOLIPID_METABOLISM	BRCA	4.43388602253799e-100	2.42192156209093e-95	NA
6245	Clinical_data	histological_type	REACTOME_PI_METABOLISM	BRCA	3.43967424291577e-09	0.000187885326170788	NA
6249	Clinical_data	StGallen2013	REACTOME_PI_METABOLISM	BRCA	3.99217110116112e-83	2.18064362058724e-78	NA
6250	Clinical_data	breast_carcinoma_immunohistochemistry_pos_cell_score	REACTOME_PURINE_METABOLISM	BRCA	1.43982475512964e-09	7.86475475994463e-05	NA
6252	Clinical_data	histological_type	REACTOME_PURINE_METABOLISM	BRCA	3.03666707315467e-16	1.65871865536927e-11	NA
6256	Clinical_data	progesterone_receptor_level_cell_percent_category	REACTOME_PURINE_METABOLISM	BRCA	9.68833001039574e-15	5.29205650157847e-10	NA
6257	Clinical_data	StGallen2013	REACTOME_PURINE_METABOLISM	BRCA	2.73110809826053e-52	1.49181317651285e-47	NA
6261	Clinical_data	histological_type	REACTOME_PYRIMIDINE_METABOLISM	BRCA	3.0320613359785e-14	1.65620286355154e-09	NA
6266	Clinical_data	StGallen2013	REACTOME_PYRIMIDINE_METABOLISM	BRCA	2.46278685978513e-20	1.34524806642043e-15	NA
6268	Clinical_data	histological_type	REACTOME_PYRUVATE_METABOLISM	BRCA	2.20193130411807e-33	1.20276093624841e-28	NA
6273	Clinical_data	StGallen2013	REACTOME_PYRUVATE_METABOLISM	BRCA	1.29674510226615e-36	7.08321077210838e-32	NA
6275	Clinical_data	histological_type	REACTOME_PYRUVATE_METABOLISM_AND_CITRIC_ACID_TCA_CYCLE	BRCA	5.14302651754467e-21	2.80927537467842e-16	NA
6278	Clinical_data	progesterone_receptor_level_cell_percent_category	REACTOME_PYRUVATE_METABOLISM_AND_CITRIC_ACID_TCA_CYCLE	BRCA	6.7616256329941e-12	3.69340276951036e-07	NA
6279	Clinical_data	StGallen2013	REACTOME_PYRUVATE_METABOLISM_AND_CITRIC_ACID_TCA_CYCLE	BRCA	3.3527908789945e-81	1.83139496183317e-76	NA
6280	Clinical_data	breast_carcinoma_immunohistochemistry_pos_cell_score	REACTOME_SPHINGOLIPID_METABOLISM	BRCA	8.2951581737708e-11	4.53106424925882e-06	NA
6282	Clinical_data	histological_type	REACTOME_SPHINGOLIPID_METABOLISM	BRCA	9.9180593615859e-09	0.000541754156507906	NA
6286	Clinical_data	progesterone_receptor_level_cell_percent_category	REACTOME_SPHINGOLIPID_METABOLISM	BRCA	9.56119254507741e-19	5.22261020389764e-14	NA
6287	Clinical_data	StGallen2013	REACTOME_SPHINGOLIPID_METABOLISM	BRCA	2.49344200622038e-87	1.36199282705776e-82	NA
6289	Clinical_data	histological_type	REACTOME_SULFUR_AMINO_ACID_METABOLISM	BRCA	7.95223891020459e-24	4.34375145992105e-19	NA
6292	Clinical_data	progesterone_receptor_level_cell_percent_category	REACTOME_SULFUR_AMINO_ACID_METABOLISM	BRCA	1.09710088502705e-10	5.99269416428324e-06	NA
6293	Clinical_data	StGallen2013	REACTOME_SULFUR_AMINO_ACID_METABOLISM	BRCA	2.82397091873418e-48	1.54253763494017e-43	NA
6301	Clinical_data	StGallen2013	REACTOME_VITAMIN_B5_PANTOTHENATE_METABOLISM	BRCA	6.82596208831543e-14	3.72854527150054e-09	NA
6321	Clinical_data	histological_type	GO_PURINE_NUCLEOBASE_METABOLIC_PROCESS	BRCA	3.7607030153575e-07	0.0205420880807873	NA
6380	Clinical_data	StGallen2013	GO_TRNA_METABOLIC_PROCESS	BRCA	9.08884066906656e-07	0.0496459743866423	NA
6400	Clinical_data	histological_type	GO_CATECHOLAMINE_METABOLIC_PROCESS	BRCA	1.30838911120888e-07	0.00714681384215626	NA
6443	Clinical_data	StGallen2013	GO_FUCOSE_METABOLIC_PROCESS	BRCA	2.03110404341611e-07	0.0110944996163518	NA
6625	Clinical_data	histological_type	GO_MULTICELLULAR_ORGANISMAL_MACROMOLECULE_METABOLIC_PROCESS	CESC	6.45225146717305e-11	3.52441331891394e-06	NA
6631	Clinical_data	histological_type	GO_MULTICELLULAR_ORGANISM_METABOLIC_PROCESS	CESC	4.35787932288175e-08	0.0023804044225377	NA
6663	Clinical_data	histological_type	GO_SPHINGOMYELIN_METABOLIC_PROCESS	CESC	1.96725984609964e-10	1.07457634573501e-05	NA
6670	Clinical_data	histological_type	HALLMARK_HEME_METABOLISM	CESC	3.20005425958027e-12	1.74796563821053e-07	NA
6676	Clinical_data	histological_type	KEGG_RETINOL_METABOLISM	CESC	6.30825343633105e-13	3.44575727452711e-08	NA
6785	Clinical_data	histological_type	GO_ANDROGEN_METABOLIC_PROCESS	CESC	2.98168826750177e-12	1.62868758235749e-07	NA
6799	Clinical_data	histological_type	GO_ARGININE_METABOLIC_PROCESS	CESC	3.7051419366804e-16	2.02385968007293e-11	NA
6833	Clinical_data	histological_type	GO_CAMP_METABOLIC_PROCESS	CESC	6.68246986716819e-09	0.000365016551554328	NA
6862	Clinical_data	histological_type	GO_CELLULAR_ALDEHYDE_METABOLIC_PROCESS	CESC	8.68726328010598e-08	0.00474524382149229	NA
6874	Clinical_data	histological_type	GO_CELLULAR_CARBOHYDRATE_METABOLIC_PROCESS	CESC	2.44309387735053e-11	1.33449116862518e-06	NA
6886	Clinical_data	histological_type	GO_CELLULAR_HORMONE_METABOLIC_PROCESS	CESC	3.14159527162521e-09	0.000171603358521984	NA
6893	Clinical_data	histological_type	GO_CELLULAR_KETONE_METABOLIC_PROCESS	CESC	1.85370919366994e-10	1.01255157285833e-05	NA
6939	Clinical_data	histological_type	GO_CYCLIC_NUCLEOTIDE_METABOLIC_PROCESS	CESC	3.47349120989368e-11	1.89732510358023e-06	NA
6999	Clinical_data	histological_type	GO_ETHANOL_METABOLIC_PROCESS	CESC	6.97075336271239e-09	0.000380763460931439	NA
7018	Clinical_data	histological_type	GO_FATTY_ACID_METABOLIC_PROCESS	CESC	2.48782853502375e-19	1.35892658068602e-14	NA
7044	Clinical_data	histological_type	GO_FRUCTOSE_METABOLIC_PROCESS	CESC	2.56973168015858e-07	0.0140366453565302	NA
7081	Clinical_data	histological_type	GO_GLUCOSE_METABOLIC_PROCESS	CESC	3.58295252317554e-22	1.95711615673417e-17	NA
7087	Clinical_data	histological_type	GO_GLUCURONATE_METABOLIC_PROCESS	CESC	1.48910940916724e-07	0.00813396232569423	NA
7095	Clinical_data	histological_type	GO_GLUTAMATE_METABOLIC_PROCESS	CESC	2.49778069783831e-09	0.000136436275058022	NA
7110	Clinical_data	histological_type	GO_GLYCERALDEHYDE_3_PHOSPHATE_METABOLIC_PROCESS	CESC	2.15758910093533e-07	0.0117853989460391	NA
7307	Clinical_data	histological_type	GO_NEUROTRANSMITTER_METABOLIC_PROCESS	CESC	2.04729885268327e-12	1.11829605230118e-07	NA
7314	Clinical_data	histological_type	GO_NEUTRAL_LIPID_METABOLIC_PROCESS	CESC	4.10530967412096e-09	0.000224244330329509	NA
7354	Clinical_data	histological_type	GO_N_ACETYLGLUCOSAMINE_METABOLIC_PROCESS	CESC	5.39637941985703e-10	2.94766433050851e-05	NA
7392	Clinical_data	histological_type	GO_PHENOL_CONTAINING_COMPOUND_METABOLIC_PROCESS	CESC	9.05483760738849e-13	4.94602394628382e-08	NA
7412	Clinical_data	histological_type	GO_PHOSPHATIDYLETHANOLAMINE_METABOLIC_PROCESS	CESC	5.5148492937911e-16	3.01237612974751e-11	NA
7426	Clinical_data	histological_type	GO_PHOSPHATIDYLINOSITOL_METABOLIC_PROCESS	CESC	1.05546619025611e-14	5.76527297103597e-10	NA
7432	Clinical_data	histological_type	GO_PHOSPHATIDYLSERINE_METABOLIC_PROCESS	CESC	1.40782518886942e-12	7.68996352916142e-08	NA
7467	Clinical_data	histological_type	GO_PORPHYRIN_CONTAINING_COMPOUND_METABOLIC_PROCESS	CESC	7.46912565744912e-11	4.07986050786843e-06	NA
7473	Clinical_data	histological_type	GO_PRIMARY_ALCOHOL_METABOLIC_PROCESS	CESC	3.19239546628883e-10	1.74378217555095e-05	NA
7527	Clinical_data	histological_type	GO_PYRIMIDINE_CONTAINING_COMPOUND_METABOLIC_PROCESS	CESC	1.36122704520525e-08	0.000743543048902461	NA
7557	Clinical_data	histological_type	GO_PYRIMIDINE_RIBONUCLEOSIDE_METABOLIC_PROCESS	CESC	5.75238715090523e-07	0.0314212643343896	NA
7571	Clinical_data	histological_type	GO_PYRIMIDINE_RIBONUCLEOTIDE_METABOLIC_PROCESS	CESC	4.67965299873137e-09	0.000255616685749704	NA
7577	Clinical_data	histological_type	GO_PYRUVATE_METABOLIC_PROCESS	CESC	5.14208756567721e-14	2.80876249099986e-09	NA
7589	Clinical_data	histological_type	GO_REACTIVE_OXYGEN_SPECIES_METABOLIC_PROCESS	CESC	6.48707111800412e-07	0.0354343285678739	NA
7604	Clinical_data	histological_type	GO_RETINOIC_ACID_METABOLIC_PROCESS	CESC	5.05427070799478e-09	0.000276079428882799	NA
7611	Clinical_data	histological_type	GO_RETINOL_METABOLIC_PROCESS	CESC	4.07196747083355e-10	2.22423079159341e-05	NA
7626	Clinical_data	histological_type	GO_SECONDARY_METABOLIC_PROCESS	CESC	1.45078859293518e-08	0.000792464253118982	NA
7638	Clinical_data	histological_type	GO_SEROTONIN_METABOLIC_PROCESS	CESC	1.42792261256749e-07	0.0077997416866274	NA
7697	Clinical_data	histological_type	GO_TERPENOID_METABOLIC_PROCESS	CESC	2.78639438147124e-07	0.0152201220299104	NA
7712	Clinical_data	histological_type	GO_THYROID_HORMONE_METABOLIC_PROCESS	CESC	1.90749830426484e-11	1.04193279873858e-06	NA
7796	Clinical_data	histological_type	KEGG_ARACHIDONIC_ACID_METABOLISM	CESC	4.01530582772331e-07	0.021932805022773	NA
7802	Clinical_data	histological_type	KEGG_ARGININE_AND_PROLINE_METABOLISM	CESC	2.95967560425885e-12	1.61666360531431e-07	NA
7847	Clinical_data	histological_type	KEGG_FRUCTOSE_AND_MANNOSE_METABOLISM	CESC	1.01397223160804e-07	0.00553862052071258	NA
7879	Clinical_data	histological_type	KEGG_INOSITOL_PHOSPHATE_METABOLISM	CESC	6.39954362672152e-08	0.0034956227152241	NA
7896	Clinical_data	histological_type	KEGG_PORPHYRIN_AND_CHLOROPHYLL_METABOLISM	CESC	4.38898262811056e-11	2.39739398095283e-06	NA
7994	Clinical_data	histological_type	REACTOME_METABOLISM_OF_NUCLEOTIDES	CESC	1.39051025101509e-15	7.59538414411975e-11	NA
8041	Clinical_data	histological_type	REACTOME_PURINE_METABOLISM	CESC	1.57577266114984e-09	8.60734300699875e-05	NA
8077	Clinical_data	histological_type	GO_GALACTOSE_METABOLIC_PROCESS	CESC	1.91139326496567e-15	1.0440603431222e-10	NA
8084	Clinical_data	histological_type	GO_GLUCOSE_6_PHOSPHATE_METABOLIC_PROCESS	CESC	1.1677018864658e-10	6.37833801444212e-06	NA
8095	Clinical_data	histological_type	GO_QUINONE_METABOLIC_PROCESS	CESC	3.82038652236069e-09	0.000208680973010908	NA
8102	Clinical_data	histological_type	KEGG_ALPHA_LINOLENIC_ACID_METABOLISM	CESC	3.77711088235113e-12	2.06317127726666e-07	NA
8108	Clinical_data	histological_type	KEGG_GLYCEROPHOSPHOLIPID_METABOLISM	CESC	2.34259088279847e-14	1.27959341791101e-09	NA
8496	Clinical_data	gender	GO_MULTI_ORGANISM_METABOLIC_PROCESS	COAD	5.58210736416562e-07	0.0304911450552819	NA
8526	Clinical_data	gender	GO_RRNA_METABOLIC_PROCESS	COAD	1.53481139552626e-07	0.0083836002857831	NA
8544	Clinical_data	histological_type	HALLMARK_HEME_METABOLISM	COAD	7.77835058089868e-08	0.00424876843780429	NA
8577	Clinical_data	gender	REACTOME_METABOLISM_OF_MRNA	COAD	8.71677397539305e-09	0.000476136344857895	NA
8582	Clinical_data	gender	REACTOME_METABOLISM_OF_RNA	COAD	8.79101334146671e-07	0.0480191521750936	NA
8612	Clinical_data	histological_type	GO_ALCOHOL_METABOLIC_PROCESS	COAD	2.34989584308062e-07	0.0128358360636593	NA
8715	Clinical_data	histological_type	GO_BILE_ACID_METABOLIC_PROCESS	COAD	8.26122916151256e-07	0.04512531204893	NA
9027	Clinical_data	histological_type	GO_GLYCEROLIPID_METABOLIC_PROCESS	COAD	1.30850242915057e-08	0.000714743281874915	NA
9200	Clinical_data	histological_type	GO_MEMBRANE_LIPID_METABOLIC_PROCESS	COAD	1.77330131889631e-07	0.00968630379420732	NA
9316	Clinical_data	histological_type	GO_OLIGOSACCHARIDE_METABOLIC_PROCESS	COAD	6.7127401365497e-07	0.0366670004478754	NA
9328	Clinical_data	histological_type	GO_ORGANIC_HYDROXY_COMPOUND_METABOLIC_PROCESS	COAD	8.76875406162606e-07	0.04789756531082	NA
9578	Clinical_data	histological_type	GO_RIBONUCLEOSIDE_DIPHOSPHATE_METABOLIC_PROCESS	COAD	3.83709841800822e-07	0.0209593826886863	NA
9627	Clinical_data	histological_type	GO_STEROID_METABOLIC_PROCESS	COAD	8.76875406162606e-07	0.04789756531082	NA
9742	Clinical_data	histological_type	GO_VITAMIN_METABOLIC_PROCESS	COAD	1.51900188746344e-09	8.29724400989152e-05	NA
9758	Clinical_data	gender	HALLMARK_FATTY_ACID_METABOLISM	COAD	3.20183510520264e-37	1.74893838951484e-32	NA
9859	Clinical_data	histological_type	KEGG_NICOTINATE_AND_NICOTINAMIDE_METABOLISM	COAD	2.78594626214514e-08	0.00152176742677154	NA
10123	Clinical_data	histological_type	REACTOME_METABOLISM_OF_NON_CODING_RNA	COAD	3.09951070436147e-07	0.0169304573204337	NA
10299	Clinical_data	gender	GO_MULTI_ORGANISM_METABOLIC_PROCESS	COADREAD	2.76267173864075e-08	0.00150905418379774	NA
10306	Clinical_data	histological_type	GO_NCRNA_METABOLIC_PROCESS	COADREAD	2.32748609780327e-08	0.00127134273120308	NA
10328	Clinical_data	gender	GO_RRNA_METABOLIC_PROCESS	COADREAD	8.31237215533e-15	4.54046704240591e-10	NA
10347	Clinical_data	histological_type	HALLMARK_HEME_METABOLISM	COADREAD	1.01305506421614e-09	5.5336106772678e-05	NA
10380	Clinical_data	gender	REACTOME_METABOLISM_OF_MRNA	COADREAD	3.81604064081699e-17	2.08443587923346e-12	NA
10386	Clinical_data	gender	REACTOME_METABOLISM_OF_RNA	COADREAD	2.73825011802279e-08	0.00149571436196759	NA
10398	Clinical_data	histological_type	GO_ACETYL_COA_METABOLIC_PROCESS	COADREAD	9.53709281725341e-08	0.00520944620956833	NA
10416	Clinical_data	histological_type	GO_ALCOHOL_METABOLIC_PROCESS	COADREAD	1.16796686583313e-09	6.37978541124033e-05	NA
10558	Clinical_data	histological_type	GO_CARBOHYDRATE_METABOLIC_PROCESS	COADREAD	1.05340167315882e-07	0.00575399595929542	NA
10657	Clinical_data	histological_type	GO_COENZYME_METABOLIC_PROCESS	COADREAD	3.39631425623556e-07	0.0185516873618355	NA
10878	Clinical_data	histological_type	GO_GLYCOPROTEIN_METABOLIC_PROCESS	COADREAD	8.15138159485575e-07	0.0445252916855806	NA
11046	Clinical_data	histological_type	GO_MEMBRANE_LIPID_METABOLIC_PROCESS	COADREAD	1.83786163253879e-11	1.00389515954166e-06	NA
11103	Clinical_data	histological_type	GO_NEUROTRANSMITTER_METABOLIC_PROCESS	COADREAD	1.77977594085326e-07	0.00972167012172279	NA
11115	Clinical_data	histological_type	GO_NITRIC_OXIDE_METABOLIC_PROCESS	COADREAD	6.54063909887119e-07	0.0357269329497641	NA
11156	Clinical_data	histological_type	GO_NUCLEOTIDE_SUGAR_METABOLIC_PROCESS	COADREAD	8.7249047891634e-10	4.76580474298472e-05	NA
11168	Clinical_data	histological_type	GO_OLIGOSACCHARIDE_METABOLIC_PROCESS	COADREAD	1.78301713756277e-07	0.00973937451050914	NA
11180	Clinical_data	histological_type	GO_ORGANIC_HYDROXY_COMPOUND_METABOLIC_PROCESS	COADREAD	3.86610567386154e-09	0.000211178290223339	NA
11204	Clinical_data	histological_type	GO_OXIDOREDUCTION_COENZYME_METABOLIC_PROCESS	COADREAD	6.86895990438709e-07	0.0375203196857336	NA
11214	Clinical_data	histological_type	GO_PHENOL_CONTAINING_COMPOUND_METABOLIC_PROCESS	COADREAD	3.96412069571693e-09	0.000216532164762146	NA
11280	Clinical_data	histological_type	GO_POLYOL_METABOLIC_PROCESS	COADREAD	8.4694808042269e-07	0.0462628449969286	NA
11327	Clinical_data	histological_type	GO_PTERIDINE_CONTAINING_COMPOUND_METABOLIC_PROCESS	COADREAD	9.91059819049399e-08	0.00541346604959353	NA
11377	Clinical_data	histological_type	GO_PYRIMIDINE_NUCLEOSIDE_MONOPHOSPHATE_METABOLIC_PROCESS	COADREAD	1.12629427220689e-07	0.00615215720307567	NA
11383	Clinical_data	histological_type	GO_PYRIMIDINE_NUCLEOSIDE_TRIPHOSPHATE_METABOLIC_PROCESS	COADREAD	6.55571481165762e-08	0.00358092810157174	NA
11453	Clinical_data	histological_type	GO_RIBONUCLEOSIDE_DIPHOSPHATE_METABOLIC_PROCESS	COADREAD	3.26722827108524e-07	0.0178465809851489	NA
11487	Clinical_data	histological_type	GO_SMALL_MOLECULE_METABOLIC_PROCESS	COADREAD	3.56973669103104e-09	0.000194989727274189	NA
11505	Clinical_data	histological_type	GO_STEROID_METABOLIC_PROCESS	COADREAD	1.88089995152071e-07	0.0102740398051916	NA
11576	Clinical_data	histological_type	GO_TRNA_THREONYLCARBAMOYLADENOSINE_METABOLIC_PROCESS	COADREAD	1.96050974730175e-09	0.000107088923926864	NA
11603	Clinical_data	histological_type	GO_URATE_METABOLIC_PROCESS	COADREAD	2.82935044153984e-07	0.015454760916823	NA
11623	Clinical_data	histological_type	GO_VITAMIN_METABOLIC_PROCESS	COADREAD	3.80307627291126e-11	2.07735435255232e-06	NA
11629	Clinical_data	histological_type	GO_WATER_SOLUBLE_VITAMIN_METABOLIC_PROCESS	COADREAD	2.09428396895398e-09	0.000114396073236173	NA
11635	Clinical_data	histological_type	HALLMARK_BILE_ACID_METABOLISM	COADREAD	2.15452684060825e-08	0.00117686719614544	NA
11640	Clinical_data	gender	HALLMARK_FATTY_ACID_METABOLISM	COADREAD	7.49063205827489e-35	4.09160794919149e-30	NA
11763	Clinical_data	histological_type	KEGG_NICOTINATE_AND_NICOTINAMIDE_METABOLISM	COADREAD	1.04895855232672e-08	0.000572972630037423	NA
11896	Clinical_data	histological_type	REACTOME_METABOLISM_OF_LIPIDS_AND_LIPOPROTEINS	COADREAD	8.94643608897037e-07	0.0488681178487829	NA
11930	Clinical_data	histological_type	REACTOME_METABOLISM_OF_VITAMINS_AND_COFACTORS	COADREAD	2.08352663148371e-13	1.13808475191535e-08	NA
11984	Clinical_data	histological_type	REACTOME_VITAMIN_B5_PANTOTHENATE_METABOLISM	COADREAD	8.74200989212637e-07	0.0477514806337618	NA
12024	Clinical_data	histological_type	KEGG_LINOLEIC_ACID_METABOLISM	COADREAD	4.03625284726234e-09	0.000220472239276011	NA
12034	Clinical_data	gender	GO_PEPTIDE_METABOLIC_PROCESS	COADREAD	1.97033634302443e-07	0.0107625682065024	NA
12041	Clinical_data	histological_type	GO_TRNA_METABOLIC_PROCESS	COADREAD	4.12479995325666e-10	2.25308947846738e-05	NA
12047	Clinical_data	histological_type	REACTOME_METABOLISM_OF_NON_CODING_RNA	COADREAD	3.51265944158237e-14	1.91871996677554e-09	NA
12438	Clinical_data	histological_type	GO_ALKALOID_METABOLIC_PROCESS	ESCA	1.00068601794883e-27	5.46604723584187e-23	NA
12443	Clinical_data	histological_type	GO_DERMATAN_SULFATE_METABOLIC_PROCESS	ESCA	4.24671784942386e-09	0.00023196846908908	NA
12447	Clinical_data	histological_type	GO_DERMATAN_SULFATE_PROTEOGLYCAN_METABOLIC_PROCESS	ESCA	2.81406739922111e-08	0.00153712803547655	NA
12454	Clinical_data	histological_type	GO_DNA_METABOLIC_PROCESS	ESCA	5.15960024305194e-22	2.81832844076226e-17	NA
12462	Clinical_data	histological_type	GO_KERATAN_SULFATE_METABOLIC_PROCESS	ESCA	4.18253124308954e-30	2.2846240409128e-25	NA
12466	Clinical_data	histological_type	GO_LINOLEIC_ACID_METABOLIC_PROCESS	ESCA	3.85970199094899e-18	2.10828501851607e-13	NA
12472	Clinical_data	histological_type	GO_LIPOPROTEIN_METABOLIC_PROCESS	ESCA	3.96359506237343e-17	2.16503453092024e-12	NA
12481	Clinical_data	histological_type	GO_MULTICELLULAR_ORGANISMAL_MACROMOLECULE_METABOLIC_PROCESS	ESCA	8.75345927012921e-20	4.78140205712268e-15	NA
12490	Clinical_data	histological_type	GO_MULTICELLULAR_ORGANISM_METABOLIC_PROCESS	ESCA	9.47506987291229e-25	5.17556741668088e-20	NA
12505	Clinical_data	histological_type	GO_NCRNA_METABOLIC_PROCESS	ESCA	9.66899198028597e-31	5.28149348939161e-26	NA
12511	Clinical_data	histological_type	GO_ONE_CARBON_METABOLIC_PROCESS	ESCA	4.37138359135065e-17	2.38778085910346e-12	NA
12519	Clinical_data	histological_type	GO_PROTEOGLYCAN_METABOLIC_PROCESS	ESCA	6.25425011587785e-16	3.41625904079596e-11	NA
12528	Clinical_data	histological_type	GO_PYRIMIDINE_NUCLEOTIDE_METABOLIC_PROCESS	ESCA	1.60413030046892e-14	8.7622409402514e-10	NA
12534	Clinical_data	histological_type	GO_RRNA_METABOLIC_PROCESS	ESCA	9.92821518502391e-24	5.42308898051561e-19	NA
12541	Clinical_data	histological_type	GO_SPHINGOMYELIN_METABOLIC_PROCESS	ESCA	2.14750704332168e-23	1.1730327722736e-18	NA
12557	Clinical_data	histological_type	HALLMARK_HEME_METABOLISM	ESCA	2.60667816422516e-35	1.42384581364471e-30	NA
12564	Clinical_data	histological_type	KEGG_RETINOL_METABOLISM	ESCA	1.98968551122088e-34	1.08682591679418e-29	NA
12571	Clinical_data	histological_type	KEGG_RIBOFLAVIN_METABOLISM	ESCA	3.68334826601868e-30	2.01195532334738e-25	NA
12578	Clinical_data	histological_type	REACTOME_GLYCOSAMINOGLYCAN_METABOLISM	ESCA	4.88263097823606e-36	2.66703951924188e-31	NA
12586	Clinical_data	histological_type	REACTOME_HEPARAN_SULFATE_HEPARIN_HS_GAG_METABOLISM	ESCA	2.40839167158464e-31	1.31553578276968e-26	NA
12593	Clinical_data	histological_type	REACTOME_KERATAN_SULFATE_KERATIN_METABOLISM	ESCA	1.69062917095852e-38	9.23472372052672e-34	NA
12601	Clinical_data	histological_type	REACTOME_METABOLISM_OF_MRNA	ESCA	1.49742162913054e-13	8.17936616479977e-09	NA
12609	Clinical_data	histological_type	REACTOME_METABOLISM_OF_RNA	ESCA	3.7823921139086e-09	0.000206605604438029	NA
12625	Clinical_data	histological_type	GO_ACETYL_COA_METABOLIC_PROCESS	ESCA	5.33600125250927e-10	2.91468396415814e-05	NA
12633	Clinical_data	histological_type	GO_ACYL_COA_METABOLIC_PROCESS	ESCA	3.44919380462058e-40	1.8840531318979e-35	NA
12639	Clinical_data	histological_type	GO_ADP_METABOLIC_PROCESS	ESCA	7.92400039421535e-30	4.32832673533225e-25	NA
12646	Clinical_data	histological_type	GO_ALCOHOL_METABOLIC_PROCESS	ESCA	1.69987528166308e-38	9.28522875102825e-34	NA
12653	Clinical_data	histological_type	GO_ALDITOL_METABOLIC_PROCESS	ESCA	2.64024071705079e-26	1.44217868687465e-21	NA
12660	Clinical_data	histological_type	GO_ALDITOL_PHOSPHATE_METABOLIC_PROCESS	ESCA	5.22442580944972e-21	2.85373810989572e-16	NA
12667	Clinical_data	histological_type	GO_ALPHA_AMINO_ACID_METABOLIC_PROCESS	ESCA	3.44919380462058e-40	1.8840531318979e-35	NA
12674	Clinical_data	histological_type	GO_ALPHA_LINOLENIC_ACID_METABOLIC_PROCESS	ESCA	8.45675184888573e-22	4.61933156241685e-17	NA
12681	Clinical_data	histological_type	GO_AMINE_METABOLIC_PROCESS	ESCA	3.44919380462058e-40	1.8840531318979e-35	NA
12688	Clinical_data	histological_type	GO_AMINOGLYCAN_METABOLIC_PROCESS	ESCA	2.35905248423216e-39	1.28858523846213e-34	NA
12696	Clinical_data	histological_type	GO_AMINO_ACID_BETAINE_METABOLIC_PROCESS	ESCA	9.20851299148122e-26	5.02996605133679e-21	NA
12703	Clinical_data	histological_type	GO_AMINO_SUGAR_METABOLIC_PROCESS	ESCA	3.87318140629456e-27	2.11564787956028e-22	NA
12710	Clinical_data	histological_type	GO_AMMONIUM_ION_METABOLIC_PROCESS	ESCA	1.69062917095852e-38	9.23472372052672e-34	NA
12717	Clinical_data	histological_type	GO_AMP_METABOLIC_PROCESS	ESCA	5.77070073593157e-12	3.1521298629879e-07	NA
12733	Clinical_data	histological_type	GO_ANDROGEN_METABOLIC_PROCESS	ESCA	2.43770302447688e-32	1.33154652306001e-27	NA
12740	Clinical_data	histological_type	GO_ARACHIDONIC_ACID_METABOLIC_PROCESS	ESCA	4.80710353219908e-30	2.6257841623931e-25	NA
12747	Clinical_data	histological_type	GO_ARGININE_METABOLIC_PROCESS	ESCA	4.79364101828564e-36	2.61843053341816e-31	NA
12754	Clinical_data	histological_type	GO_AROMATIC_AMINO_ACID_FAMILY_METABOLIC_PROCESS	ESCA	4.57603258606139e-30	2.49956627948431e-25	NA
12762	Clinical_data	histological_type	GO_ASPARTATE_FAMILY_AMINO_ACID_METABOLIC_PROCESS	ESCA	5.81682224038228e-13	3.17732281236401e-08	NA
12771	Clinical_data	histological_type	GO_ASPARTATE_METABOLIC_PROCESS	ESCA	4.19872987486292e-16	2.29347221954637e-11	NA
12778	Clinical_data	histological_type	GO_BILE_ACID_METABOLIC_PROCESS	ESCA	3.87318140629456e-27	2.11564787956028e-22	NA
12784	Clinical_data	histological_type	GO_BIOTIN_METABOLIC_PROCESS	ESCA	1.34890680927913e-14	7.36813366432541e-10	NA
12792	Clinical_data	histological_type	GO_BRANCHED_CHAIN_AMINO_ACID_METABOLIC_PROCESS	ESCA	8.53262572395438e-11	4.6607761491956e-06	NA
12801	Clinical_data	histological_type	GO_CAMP_METABOLIC_PROCESS	ESCA	6.56590803382053e-31	3.58649594531379e-26	NA
12808	Clinical_data	histological_type	GO_CARBOHYDRATE_DERIVATIVE_METABOLIC_PROCESS	ESCA	1.57707021638349e-38	8.61443064295153e-34	NA
12815	Clinical_data	histological_type	GO_CARBOHYDRATE_METABOLIC_PROCESS	ESCA	3.67724018899882e-36	2.00861890843683e-31	NA
12832	Clinical_data	histological_type	GO_CARNITINE_METABOLIC_PROCESS	ESCA	1.97910490054124e-07	0.0108104646982264	NA
12849	Clinical_data	histological_type	GO_CELLULAR_ALDEHYDE_METABOLIC_PROCESS	ESCA	1.16268479982783e-30	6.35093318209955e-26	NA
12856	Clinical_data	histological_type	GO_CELLULAR_AMIDE_METABOLIC_PROCESS	ESCA	2.18364323630535e-31	1.19277144496707e-26	NA
12863	Clinical_data	histological_type	GO_CELLULAR_AMINO_ACID_METABOLIC_PROCESS	ESCA	3.44919380462058e-40	1.8840531318979e-35	NA
12870	Clinical_data	histological_type	GO_CELLULAR_CARBOHYDRATE_METABOLIC_PROCESS	ESCA	1.00673581095106e-37	5.49909302015795e-33	NA
12874	Clinical_data	histological_type	GO_CELLULAR_GLUCAN_METABOLIC_PROCESS	ESCA	4.49861814456626e-10	2.45728018910643e-05	NA
12877	Clinical_data	pathologic_t	GO_CELLULAR_GLUCAN_METABOLIC_PROCESS	ESCA	5.46986749589499e-08	0.00298780572228272	NA
12881	Clinical_data	histological_type	GO_CELLULAR_HORMONE_METABOLIC_PROCESS	ESCA	7.35911568970815e-30	4.01976976318929e-25	NA
12890	Clinical_data	histological_type	GO_CELLULAR_KETONE_METABOLIC_PROCESS	ESCA	3.66100423200967e-24	1.99975034165064e-19	NA
12898	Clinical_data	histological_type	GO_CELLULAR_LIPID_METABOLIC_PROCESS	ESCA	1.1690960024387e-34	6.3859530941209e-30	NA
12911	Clinical_data	histological_type	GO_CELLULAR_MODIFIED_AMINO_ACID_METABOLIC_PROCESS	ESCA	2.948392823099e-32	1.61050061176136e-27	NA
12918	Clinical_data	histological_type	GO_CERAMIDE_METABOLIC_PROCESS	ESCA	7.00945822302774e-30	3.82877636516444e-25	NA
12925	Clinical_data	histological_type	GO_CGMP_METABOLIC_PROCESS	ESCA	4.13448823247022e-25	2.25838150722221e-20	NA
12931	Clinical_data	histological_type	GO_CITRULLINE_METABOLIC_PROCESS	ESCA	5.88790778295296e-24	3.2161518682824e-19	NA
12937	Clinical_data	histological_type	GO_COENZYME_A_METABOLIC_PROCESS	ESCA	2.51046308708906e-11	1.37129025206066e-06	NA
12944	Clinical_data	histological_type	GO_COENZYME_METABOLIC_PROCESS	ESCA	1.69062917095852e-38	9.23472372052672e-34	NA
12951	Clinical_data	histological_type	GO_COFACTOR_METABOLIC_PROCESS	ESCA	1.1690960024387e-34	6.3859530941209e-30	NA
12958	Clinical_data	histological_type	GO_CREATINE_METABOLIC_PROCESS	ESCA	7.18057436524996e-09	0.000392224513553049	NA
12966	Clinical_data	histological_type	GO_CYCLIC_NUCLEOTIDE_METABOLIC_PROCESS	ESCA	2.35206742439197e-23	1.28476978922563e-18	NA
12979	Clinical_data	histological_type	GO_DEOXYRIBONUCLEOTIDE_METABOLIC_PROCESS	ESCA	5.35342262288638e-11	2.92420003929923e-06	NA
12984	Clinical_data	histological_type	GO_DICARBOXYLIC_ACID_METABOLIC_PROCESS	ESCA	5.28691241281957e-30	2.88787016725443e-25	NA
12992	Clinical_data	histological_type	GO_DIOL_METABOLIC_PROCESS	ESCA	1.29425101789781e-16	7.0695873350632e-12	NA
12999	Clinical_data	histological_type	GO_DOPAMINE_METABOLIC_PROCESS	ESCA	2.36916870841467e-31	1.29411102359735e-26	NA
13006	Clinical_data	histological_type	GO_DRUG_METABOLIC_PROCESS	ESCA	3.1500534084795e-35	1.72065367331376e-30	NA
13010	Clinical_data	histological_type	GO_ENERGY_RESERVE_METABOLIC_PROCESS	ESCA	5.02128874623143e-09	0.0002742778551854	NA
13013	Clinical_data	pathologic_t	GO_ENERGY_RESERVE_METABOLIC_PROCESS	ESCA	5.39614790369807e-08	0.002947537869437	NA
13017	Clinical_data	histological_type	GO_ERYTHROSE_4_PHOSPHATE_PHOSPHOENOLPYRUVATE_FAMILY_AMINO_ACID_METABOLIC_PROCESS	ESCA	5.42408834408436e-29	2.9627997761892e-24	NA
13024	Clinical_data	histological_type	GO_ETHANOLAMINE_CONTAINING_COMPOUND_METABOLIC_PROCESS	ESCA	1.12543270243688e-37	6.14745105052096e-33	NA
13032	Clinical_data	histological_type	GO_ETHANOL_METABOLIC_PROCESS	ESCA	1.6459857165787e-24	8.99086777966785e-20	NA
13042	Clinical_data	histological_type	GO_FATTY_ACID_DERIVATIVE_METABOLIC_PROCESS	ESCA	1.14231747619096e-33	6.23968075019789e-29	NA
13049	Clinical_data	histological_type	GO_FATTY_ACID_METABOLIC_PROCESS	ESCA	7.17075484036952e-37	3.91688141645504e-32	NA
13057	Clinical_data	histological_type	GO_FATTY_ACYL_COA_METABOLIC_PROCESS	ESCA	1.34473118923895e-31	7.34532517497992e-27	NA
13065	Clinical_data	histological_type	GO_FAT_SOLUBLE_VITAMIN_METABOLIC_PROCESS	ESCA	2.37367842020071e-27	1.29657436346623e-22	NA
13073	Clinical_data	histological_type	GO_FLAVONOID_METABOLIC_PROCESS	ESCA	1.27596971252311e-29	6.969729360715e-25	NA
13081	Clinical_data	histological_type	GO_FOLIC_ACID_CONTAINING_COMPOUND_METABOLIC_PROCESS	ESCA	3.49607596194146e-10	1.90966157269128e-05	NA
13090	Clinical_data	histological_type	GO_FOLIC_ACID_METABOLIC_PROCESS	ESCA	4.66258862761587e-07	0.0254684578606262	NA
13097	Clinical_data	histological_type	GO_FRUCTOSE_METABOLIC_PROCESS	ESCA	2.51966243456168e-25	1.37631521163063e-20	NA
13104	Clinical_data	histological_type	GO_GANGLIOSIDE_METABOLIC_PROCESS	ESCA	1.39231078419184e-28	7.60521919649111e-24	NA
13112	Clinical_data	histological_type	GO_GDP_METABOLIC_PROCESS	ESCA	3.55715649392e-08	0.00194302559167392	NA
13120	Clinical_data	histological_type	GO_GENERATION_OF_PRECURSOR_METABOLITES_AND_ENERGY	ESCA	3.30278615216833e-32	1.80408087989891e-27	NA
13124	Clinical_data	histological_type	GO_GLUCAN_METABOLIC_PROCESS	ESCA	4.49861814456626e-10	2.45728018910643e-05	NA
13127	Clinical_data	pathologic_t	GO_GLUCAN_METABOLIC_PROCESS	ESCA	5.46986749589499e-08	0.00298780572228272	NA
13133	Clinical_data	histological_type	GO_GLUCOSAMINE_CONTAINING_COMPOUND_METABOLIC_PROCESS	ESCA	4.4174963910699e-18	2.41296905369411e-13	NA
13140	Clinical_data	histological_type	GO_GLUCOSE_METABOLIC_PROCESS	ESCA	2.36916870841467e-31	1.29411102359735e-26	NA
13149	Clinical_data	histological_type	GO_GLUCURONATE_METABOLIC_PROCESS	ESCA	2.45693039811784e-23	1.34204909136391e-18	NA
13157	Clinical_data	histological_type	GO_GLUTAMATE_METABOLIC_PROCESS	ESCA	9.61846301034772e-18	5.25389305014223e-13	NA
13164	Clinical_data	histological_type	GO_GLUTAMINE_FAMILY_AMINO_ACID_METABOLIC_PROCESS	ESCA	1.12543270243688e-37	6.14745105052096e-33	NA
13168	Clinical_data	histological_type	GO_GLUTAMINE_METABOLIC_PROCESS	ESCA	9.88776154076034e-10	5.40099198640952e-05	NA
13176	Clinical_data	histological_type	GO_GLYCERALDEHYDE_3_PHOSPHATE_METABOLIC_PROCESS	ESCA	2.32260812133965e-07	0.0126867823411935	NA
13184	Clinical_data	histological_type	GO_GLYCEROLIPID_METABOLIC_PROCESS	ESCA	7.17075484036952e-37	3.91688141645504e-32	NA
13191	Clinical_data	histological_type	GO_GLYCEROPHOSPHOLIPID_METABOLIC_PROCESS	ESCA	1.12543270243688e-37	6.14745105052096e-33	NA
13197	Clinical_data	histological_type	GO_GLYCINE_METABOLIC_PROCESS	ESCA	6.64265845832688e-12	3.62841932969189e-07	NA
13204	Clinical_data	histological_type	GO_GLYCOPROTEIN_METABOLIC_PROCESS	ESCA	1.00673581095106e-37	5.49909302015795e-33	NA
13211	Clinical_data	histological_type	GO_GLYCOSPHINGOLIPID_METABOLIC_PROCESS	ESCA	1.76385090390719e-30	9.63468279241222e-26	NA
13220	Clinical_data	histological_type	GO_GLYCOSYLCERAMIDE_METABOLIC_PROCESS	ESCA	6.24798927650063e-11	3.41283918250294e-06	NA
13229	Clinical_data	histological_type	GO_GLYCOSYL_COMPOUND_METABOLIC_PROCESS	ESCA	1.71564765941473e-31	9.37138221002107e-27	NA
13246	Clinical_data	histological_type	GO_GMP_METABOLIC_PROCESS	ESCA	2.49751488784799e-19	1.36421755718921e-14	NA
13252	Clinical_data	histological_type	GO_GUANOSINE_CONTAINING_COMPOUND_METABOLIC_PROCESS	ESCA	1.03921810684414e-16	5.67652106501474e-12	NA
13260	Clinical_data	histological_type	GO_HEME_METABOLIC_PROCESS	ESCA	1.14058873126374e-17	6.23023782678194e-13	NA
13264	Clinical_data	histological_type	GO_HEMOGLOBIN_METABOLIC_PROCESS	ESCA	2.97581883083368e-13	1.62548151996628e-08	NA
13270	Clinical_data	histological_type	GO_HEXOSE_METABOLIC_PROCESS	ESCA	3.81949266539338e-31	2.08632147861783e-26	NA
13283	Clinical_data	histological_type	GO_HOMOCYSTEINE_METABOLIC_PROCESS	ESCA	5.67967793166454e-16	3.10241047661312e-11	NA
13289	Clinical_data	histological_type	GO_HORMONE_METABOLIC_PROCESS	ESCA	8.23749570316383e-34	4.49956727793918e-29	NA
13297	Clinical_data	histological_type	GO_HYALURONAN_METABOLIC_PROCESS	ESCA	4.39784895413183e-25	2.40223703421543e-20	NA
13306	Clinical_data	histological_type	GO_HYDROGEN_PEROXIDE_METABOLIC_PROCESS	ESCA	1.47102067354439e-20	8.03515622510155e-16	NA
13313	Clinical_data	histological_type	GO_ICOSANOID_METABOLIC_PROCESS	ESCA	5.53586767528541e-33	3.02385700027115e-28	NA
13326	Clinical_data	histological_type	GO_IMP_METABOLIC_PROCESS	ESCA	2.63141899427751e-09	0.00014373599972442	NA
13331	Clinical_data	histological_type	GO_INDOLALKYLAMINE_METABOLIC_PROCESS	ESCA	8.98029686182225e-26	4.90530755483317e-21	NA
13338	Clinical_data	histological_type	GO_INDOLE_CONTAINING_COMPOUND_METABOLIC_PROCESS	ESCA	3.42050482080704e-29	1.86838234826943e-24	NA
13344	Clinical_data	histological_type	GO_INOSITOL_METABOLIC_PROCESS	ESCA	2.36727182554018e-16	1.29307488926481e-11	NA
13351	Clinical_data	histological_type	GO_INOSITOL_PHOSPHATE_METABOLIC_PROCESS	ESCA	3.55426608384828e-32	1.94144676298045e-27	NA
13358	Clinical_data	histological_type	GO_ISOPRENOID_METABOLIC_PROCESS	ESCA	1.15167229537613e-30	6.29077957903302e-26	NA
13364	Clinical_data	histological_type	GO_KETONE_BODY_METABOLIC_PROCESS	ESCA	6.01350834576176e-18	3.28475866370544e-13	NA
13367	Clinical_data	pathologic_t	GO_KETONE_BODY_METABOLIC_PROCESS	ESCA	2.26239042064131e-09	0.00012357855194669	NA
13371	Clinical_data	histological_type	GO_LEUKOTRIENE_METABOLIC_PROCESS	ESCA	1.31484073279383e-16	7.18205453473972e-12	NA
13378	Clinical_data	histological_type	GO_LIPID_METABOLIC_PROCESS	ESCA	7.17075484036952e-37	3.91688141645504e-32	NA
13385	Clinical_data	histological_type	GO_LIPOSACCHARIDE_METABOLIC_PROCESS	ESCA	4.40209029979272e-36	2.40455378445578e-31	NA
13392	Clinical_data	histological_type	GO_LONG_CHAIN_FATTY_ACID_METABOLIC_PROCESS	ESCA	3.81949266539338e-31	2.08632147861783e-26	NA
13410	Clinical_data	histological_type	GO_L_PHENYLALANINE_METABOLIC_PROCESS	ESCA	2.36056358171999e-28	1.28941064524291e-23	NA
13423	Clinical_data	histological_type	GO_MEMBRANE_LIPID_METABOLIC_PROCESS	ESCA	7.17075484036952e-37	3.91688141645504e-32	NA
13429	Clinical_data	histological_type	GO_METHIONINE_METABOLIC_PROCESS	ESCA	3.8845129343793e-10	2.12183750014601e-05	NA
13444	Clinical_data	histological_type	GO_MITOCHONDRIAL_RNA_METABOLIC_PROCESS	ESCA	3.14973146129544e-08	0.00172047781610341	NA
13452	Clinical_data	histological_type	GO_MONOCARBOXYLIC_ACID_METABOLIC_PROCESS	ESCA	3.18308662250548e-35	1.73869740581117e-30	NA
13459	Clinical_data	histological_type	GO_MONOSACCHARIDE_METABOLIC_PROCESS	ESCA	6.2733606874042e-34	3.42669780828079e-29	NA
13467	Clinical_data	histological_type	GO_MUCOPOLYSACCHARIDE_METABOLIC_PROCESS	ESCA	1.39357615406396e-34	7.61213102634357e-30	NA
13473	Clinical_data	histological_type	GO_NADH_METABOLIC_PROCESS	ESCA	1.24847785550312e-23	6.81956059011472e-19	NA
13485	Clinical_data	histological_type	GO_NAD_METABOLIC_PROCESS	ESCA	5.10892173782708e-22	2.79064632085328e-17	NA
13492	Clinical_data	histological_type	GO_NEUROTRANSMITTER_METABOLIC_PROCESS	ESCA	1.11044070842845e-37	6.06556028164871e-33	NA
13498	Clinical_data	histological_type	GO_NEUTRAL_LIPID_METABOLIC_PROCESS	ESCA	3.80051063396406e-26	2.07595292359019e-21	NA
13505	Clinical_data	histological_type	GO_NITRIC_OXIDE_METABOLIC_PROCESS	ESCA	1.41551253314729e-08	0.000773195410981045	NA
13508	Clinical_data	pathologic_t	GO_NITRIC_OXIDE_METABOLIC_PROCESS	ESCA	4.68792317627373e-07	0.02560684276576	NA
13511	Clinical_data	histological_type	GO_NITROGEN_CYCLE_METABOLIC_PROCESS	ESCA	4.41208839891003e-10	2.41001504613663e-05	NA
13518	Clinical_data	histological_type	GO_NUCLEOBASE_CONTAINING_SMALL_MOLECULE_METABOLIC_PROCESS	ESCA	7.22854524000026e-33	3.94844826644534e-28	NA
13524	Clinical_data	histological_type	GO_NUCLEOBASE_METABOLIC_PROCESS	ESCA	5.10892173782708e-22	2.79064632085328e-17	NA
13530	Clinical_data	histological_type	GO_NUCLEOSIDE_BISPHOSPHATE_METABOLIC_PROCESS	ESCA	1.05761110733383e-25	5.7769891515896e-21	NA
13537	Clinical_data	histological_type	GO_NUCLEOSIDE_DIPHOSPHATE_METABOLIC_PROCESS	ESCA	3.26103969580631e-33	1.78127771304028e-28	NA
13544	Clinical_data	histological_type	GO_NUCLEOSIDE_TRIPHOSPHATE_METABOLIC_PROCESS	ESCA	1.58647612617055e-20	8.66580854398138e-16	NA
13551	Clinical_data	histological_type	GO_NUCLEOTIDE_SUGAR_METABOLIC_PROCESS	ESCA	5.87752079540532e-30	3.21047818407425e-25	NA
13557	Clinical_data	histological_type	GO_N_ACETYLGLUCOSAMINE_METABOLIC_PROCESS	ESCA	7.54218015922085e-12	4.1197650683712e-07	NA
13565	Clinical_data	histological_type	GO_OLIGOSACCHARIDE_METABOLIC_PROCESS	ESCA	6.13770919940046e-33	3.35260089598851e-28	NA
13572	Clinical_data	histological_type	GO_ORGANIC_ACID_METABOLIC_PROCESS	ESCA	1.57707021638349e-38	8.61443064295153e-34	NA
13579	Clinical_data	histological_type	GO_ORGANIC_HYDROXY_COMPOUND_METABOLIC_PROCESS	ESCA	1.12543270243688e-37	6.14745105052096e-33	NA
13586	Clinical_data	histological_type	GO_ORGANONITROGEN_COMPOUND_METABOLIC_PROCESS	ESCA	1.57707021638349e-38	8.61443064295153e-34	NA
13593	Clinical_data	histological_type	GO_ORGANOPHOSPHATE_METABOLIC_PROCESS	ESCA	4.40209029979272e-36	2.40455378445578e-31	NA
13600	Clinical_data	histological_type	GO_OXIDOREDUCTION_COENZYME_METABOLIC_PROCESS	ESCA	4.88263097823606e-36	2.66703951924188e-31	NA
13607	Clinical_data	histological_type	GO_PHENOL_CONTAINING_COMPOUND_METABOLIC_PROCESS	ESCA	1.00673581095106e-37	5.49909302015795e-33	NA
13614	Clinical_data	histological_type	GO_PHOSPHATE_CONTAINING_COMPOUND_METABOLIC_PROCESS	ESCA	1.57707021638349e-38	8.61443064295153e-34	NA
13620	Clinical_data	histological_type	GO_PHOSPHATIDIC_ACID_METABOLIC_PROCESS	ESCA	3.60514091810851e-14	1.96923612369841e-09	NA
13627	Clinical_data	histological_type	GO_PHOSPHATIDYLCHOLINE_METABOLIC_PROCESS	ESCA	1.16261180003104e-37	6.35053443530954e-33	NA
13635	Clinical_data	histological_type	GO_PHOSPHATIDYLETHANOLAMINE_METABOLIC_PROCESS	ESCA	1.14429161721418e-26	6.25046410070899e-22	NA
13641	Clinical_data	histological_type	GO_PHOSPHATIDYLGLYCEROL_METABOLIC_PROCESS	ESCA	3.04881873257431e-13	1.66535625629406e-08	NA
13648	Clinical_data	histological_type	GO_PHOSPHATIDYLINOSITOL_METABOLIC_PROCESS	ESCA	3.18308662250548e-35	1.73869740581117e-30	NA
13654	Clinical_data	histological_type	GO_PHOSPHATIDYLSERINE_METABOLIC_PROCESS	ESCA	8.73847714618895e-20	4.77321837156279e-15	NA
13661	Clinical_data	histological_type	GO_PHOSPHOLIPID_METABOLIC_PROCESS	ESCA	1.12543270243688e-37	6.14745105052096e-33	NA
13666	Clinical_data	histological_type	GO_PIGMENT_METABOLIC_PROCESS	ESCA	1.42110184200187e-20	7.76248459156684e-16	NA
13682	Clinical_data	histological_type	GO_POLYOL_METABOLIC_PROCESS	ESCA	1.764453990417e-34	9.63797703185479e-30	NA
13690	Clinical_data	histological_type	GO_POLYSACCHARIDE_METABOLIC_PROCESS	ESCA	1.7776992258476e-28	9.71032648134736e-24	NA
13697	Clinical_data	histological_type	GO_PORPHYRIN_CONTAINING_COMPOUND_METABOLIC_PROCESS	ESCA	1.30703473364689e-20	7.13941582559938e-16	NA
13704	Clinical_data	histological_type	GO_PRIMARY_ALCOHOL_METABOLIC_PROCESS	ESCA	4.95335979124969e-27	2.70567371877432e-22	NA
13712	Clinical_data	histological_type	GO_PRIMARY_AMINO_COMPOUND_METABOLIC_PROCESS	ESCA	2.36935177439327e-25	1.29421101972684e-20	NA
13721	Clinical_data	histological_type	GO_PROGESTERONE_METABOLIC_PROCESS	ESCA	3.61289021183003e-11	1.97346902040792e-06	NA
13729	Clinical_data	histological_type	GO_PROSTAGLANDIN_METABOLIC_PROCESS	ESCA	5.71826753472272e-26	3.12348927549159e-21	NA
13736	Clinical_data	histological_type	GO_PROSTANOID_METABOLIC_PROCESS	ESCA	5.71826753472272e-26	3.12348927549159e-21	NA
13744	Clinical_data	histological_type	GO_PTERIDINE_CONTAINING_COMPOUND_METABOLIC_PROCESS	ESCA	4.93138537409722e-08	0.00269367063289313	NA
13752	Clinical_data	histological_type	GO_PURINE_CONTAINING_COMPOUND_METABOLIC_PROCESS	ESCA	8.23749570316383e-34	4.49956727793918e-29	NA
13760	Clinical_data	histological_type	GO_PURINE_DEOXYRIBONUCLEOTIDE_METABOLIC_PROCESS	ESCA	2.62825814907329e-16	1.43563344876831e-11	NA
13767	Clinical_data	histological_type	GO_PURINE_NUCLEOSIDE_BISPHOSPHATE_METABOLIC_PROCESS	ESCA	1.05761110733383e-25	5.7769891515896e-21	NA
13773	Clinical_data	histological_type	GO_PURINE_RIBONUCLEOSIDE_BISPHOSPHATE_METABOLIC_PROCESS	ESCA	5.10892173782708e-22	2.79064632085328e-17	NA
13778	Clinical_data	histological_type	GO_PYRIMIDINE_CONTAINING_COMPOUND_METABOLIC_PROCESS	ESCA	1.81768358382373e-11	9.92873303992036e-07	NA
13793	Clinical_data	histological_type	GO_PYRIMIDINE_NUCLEOBASE_METABOLIC_PROCESS	ESCA	1.27156797533385e-07	0.00694568575166607	NA
13796	Clinical_data	pathologic_t	GO_PYRIMIDINE_NUCLEOBASE_METABOLIC_PROCESS	ESCA	2.26245440623318e-08	0.00123582047031675	NA
13800	Clinical_data	histological_type	GO_PYRIMIDINE_NUCLEOSIDE_METABOLIC_PROCESS	ESCA	3.8721554178513e-25	2.11508745389291e-20	NA
13826	Clinical_data	histological_type	GO_PYRIMIDINE_RIBONUCLEOSIDE_METABOLIC_PROCESS	ESCA	5.15038247203412e-08	0.0028132934176992	NA
13834	Clinical_data	histological_type	GO_PYRIMIDINE_RIBONUCLEOSIDE_TRIPHOSPHATE_METABOLIC_PROCESS	ESCA	3.93786230216785e-13	2.15097852531315e-08	NA
13841	Clinical_data	histological_type	GO_PYRIMIDINE_RIBONUCLEOTIDE_METABOLIC_PROCESS	ESCA	2.87995948043126e-12	1.57312026699597e-07	NA
13848	Clinical_data	histological_type	GO_PYRUVATE_METABOLIC_PROCESS	ESCA	3.67724018899882e-36	2.00861890843683e-31	NA
13855	Clinical_data	histological_type	GO_REACTIVE_NITROGEN_SPECIES_METABOLIC_PROCESS	ESCA	5.24263932447913e-12	2.86368687821023e-07	NA
13862	Clinical_data	histological_type	GO_REACTIVE_OXYGEN_SPECIES_METABOLIC_PROCESS	ESCA	3.80051063396406e-26	2.07595292359019e-21	NA
13869	Clinical_data	histological_type	GO_RECEPTOR_METABOLIC_PROCESS	ESCA	1.28570762418078e-30	7.0229207555627e-26	NA
13876	Clinical_data	histological_type	GO_RETINAL_METABOLIC_PROCESS	ESCA	4.46034823278743e-18	2.43637601519548e-13	NA
13882	Clinical_data	histological_type	GO_RETINOIC_ACID_METABOLIC_PROCESS	ESCA	3.90803632473261e-19	2.13468668165869e-14	NA
13890	Clinical_data	histological_type	GO_RETINOL_METABOLIC_PROCESS	ESCA	3.03533237847314e-17	1.65798960509338e-12	NA
13897	Clinical_data	histological_type	GO_RIBONUCLEOSIDE_BISPHOSPHATE_METABOLIC_PROCESS	ESCA	4.13448823247022e-25	2.25838150722221e-20	NA
13904	Clinical_data	histological_type	GO_RIBONUCLEOSIDE_DIPHOSPHATE_METABOLIC_PROCESS	ESCA	3.46560457725266e-29	1.89301718823272e-24	NA
13911	Clinical_data	histological_type	GO_SECONDARY_METABOLIC_PROCESS	ESCA	7.0840365489127e-33	3.86951328411259e-28	NA
13926	Clinical_data	histological_type	GO_SERINE_FAMILY_AMINO_ACID_METABOLIC_PROCESS	ESCA	1.02782693270157e-21	5.61429905449578e-17	NA
13934	Clinical_data	histological_type	GO_SEROTONIN_METABOLIC_PROCESS	ESCA	8.361624544986e-19	4.5673701752077e-14	NA
13942	Clinical_data	histological_type	GO_SHORT_CHAIN_FATTY_ACID_METABOLIC_PROCESS	ESCA	5.8087249326635e-07	0.0317289981996878	NA
13950	Clinical_data	histological_type	GO_SMALL_MOLECULE_METABOLIC_PROCESS	ESCA	1.57707021638349e-38	8.61443064295153e-34	NA
13958	Clinical_data	histological_type	GO_SPHINGOID_METABOLIC_PROCESS	ESCA	5.10154143134392e-19	2.78661497604299e-14	NA
13965	Clinical_data	histological_type	GO_SPHINGOLIPID_METABOLIC_PROCESS	ESCA	4.40209029979272e-36	2.40455378445578e-31	NA
13972	Clinical_data	histological_type	GO_STEROID_METABOLIC_PROCESS	ESCA	2.10862107315586e-35	1.15179208878993e-30	NA
13979	Clinical_data	histological_type	GO_STEROL_METABOLIC_PROCESS	ESCA	3.80051063396406e-26	2.07595292359019e-21	NA
13982	Clinical_data	pathologic_t	GO_STEROL_METABOLIC_PROCESS	ESCA	6.92304703953428e-07	0.0378157598440481	NA
13983	Clinical_data	histological_type	GO_SULFUR_AMINO_ACID_METABOLIC_PROCESS	ESCA	3.1044939480995e-20	1.69576772927039e-15	NA
13989	Clinical_data	histological_type	GO_SULFUR_COMPOUND_METABOLIC_PROCESS	ESCA	1.00673581095106e-37	5.49909302015795e-33	NA
13995	Clinical_data	histological_type	GO_SUPEROXIDE_METABOLIC_PROCESS	ESCA	5.33903860900829e-13	2.9163430593986e-08	NA
14002	Clinical_data	histological_type	GO_S_ADENOSYLHOMOCYSTEINE_METABOLIC_PROCESS	ESCA	5.79686859437659e-10	3.16642353230633e-05	NA
14010	Clinical_data	histological_type	GO_S_ADENOSYLMETHIONINE_METABOLIC_PROCESS	ESCA	4.94053904575458e-10	2.69867064296252e-05	NA
14018	Clinical_data	histological_type	GO_TERPENOID_METABOLIC_PROCESS	ESCA	3.26103969580631e-33	1.78127771304028e-28	NA
14025	Clinical_data	histological_type	GO_TETRAHYDROFOLATE_METABOLIC_PROCESS	ESCA	6.628563210033e-08	0.00362072008221632	NA
14032	Clinical_data	histological_type	GO_THIOESTER_METABOLIC_PROCESS	ESCA	3.44919380462058e-40	1.8840531318979e-35	NA
14039	Clinical_data	histological_type	GO_THYROID_HORMONE_METABOLIC_PROCESS	ESCA	8.23749570316383e-34	4.49956727793918e-29	NA
14047	Clinical_data	histological_type	GO_TRICARBOXYLIC_ACID_METABOLIC_PROCESS	ESCA	4.02197258873753e-15	2.1969220871461e-10	NA
14052	Clinical_data	histological_type	GO_TRNA_THREONYLCARBAMOYLADENOSINE_METABOLIC_PROCESS	ESCA	3.60689640726257e-07	0.0197019502453903	NA
14069	Clinical_data	histological_type	GO_UBIQUINONE_METABOLIC_PROCESS	ESCA	5.41834132606781e-09	0.000295966058253802	NA
14077	Clinical_data	histological_type	GO_UDP_N_ACETYLGLUCOSAMINE_METABOLIC_PROCESS	ESCA	2.57500936006889e-18	1.40654736275043e-13	NA
14084	Clinical_data	histological_type	GO_UNSATURATED_FATTY_ACID_METABOLIC_PROCESS	ESCA	2.28142601879546e-32	1.24618333424665e-27	NA
14095	Clinical_data	histological_type	GO_URONIC_ACID_METABOLIC_PROCESS	ESCA	6.10881945391789e-30	3.33682045031357e-25	NA
14102	Clinical_data	histological_type	GO_VERY_LONG_CHAIN_FATTY_ACID_METABOLIC_PROCESS	ESCA	1.24966939549927e-25	6.82606913903566e-21	NA
14108	Clinical_data	histological_type	GO_VITAMIN_D_METABOLIC_PROCESS	ESCA	1.51203927805789e-18	8.25921214853561e-14	NA
14115	Clinical_data	histological_type	GO_VITAMIN_METABOLIC_PROCESS	ESCA	7.92400039421535e-30	4.32832673533225e-25	NA
14122	Clinical_data	histological_type	GO_WATER_SOLUBLE_VITAMIN_METABOLIC_PROCESS	ESCA	6.55724604550738e-26	3.58176450743749e-21	NA
14129	Clinical_data	histological_type	HALLMARK_BILE_ACID_METABOLISM	ESCA	1.00673581095106e-37	5.49909302015795e-33	NA
14136	Clinical_data	histological_type	HALLMARK_FATTY_ACID_METABOLISM	ESCA	3.18308662250548e-35	1.73869740581117e-30	NA
14143	Clinical_data	histological_type	HALLMARK_XENOBIOTIC_METABOLISM	ESCA	7.6817007151813e-37	4.19597538165348e-32	NA
14149	Clinical_data	histological_type	KEGG_ALANINE_ASPARTATE_AND_GLUTAMATE_METABOLISM	ESCA	4.01819099887745e-15	2.19485646931683e-10	NA
14156	Clinical_data	histological_type	KEGG_AMINO_SUGAR_AND_NUCLEOTIDE_SUGAR_METABOLISM	ESCA	7.59829902993667e-31	4.15041887912231e-26	NA
14163	Clinical_data	histological_type	KEGG_ARACHIDONIC_ACID_METABOLISM	ESCA	1.14231747619096e-33	6.23968075019789e-29	NA
14170	Clinical_data	histological_type	KEGG_ARGININE_AND_PROLINE_METABOLISM	ESCA	1.1690960024387e-34	6.3859530941209e-30	NA
14174	Clinical_data	histological_type	KEGG_ASCORBATE_AND_ALDARATE_METABOLISM	ESCA	1.86690582613399e-15	1.01975996940917e-10	NA
14186	Clinical_data	histological_type	KEGG_BUTANOATE_METABOLISM	ESCA	3.4106817138248e-16	1.86301667254252e-11	NA
14189	Clinical_data	pathologic_t	KEGG_BUTANOATE_METABOLISM	ESCA	8.69304734999704e-07	0.0474840325398888	NA
14191	Clinical_data	histological_type	KEGG_CYSTEINE_AND_METHIONINE_METABOLISM	ESCA	2.09680564144396e-10	1.14533814552594e-05	NA
14197	Clinical_data	histological_type	KEGG_DRUG_METABOLISM_CYTOCHROME_P450	ESCA	5.53721963239089e-30	3.02459547980088e-25	NA
14204	Clinical_data	histological_type	KEGG_DRUG_METABOLISM_OTHER_ENZYMES	ESCA	6.83597434925841e-13	3.73401426879542e-08	NA
14213	Clinical_data	histological_type	KEGG_FATTY_ACID_METABOLISM	ESCA	1.43045944810924e-21	7.81359864340711e-17	NA
14221	Clinical_data	histological_type	KEGG_FRUCTOSE_AND_MANNOSE_METABOLISM	ESCA	2.17874304366721e-27	1.19009481274234e-22	NA
14228	Clinical_data	histological_type	KEGG_GALACTOSE_METABOLISM	ESCA	2.12346111290569e-19	1.15989816370248e-14	NA
14234	Clinical_data	histological_type	KEGG_GLUTATHIONE_METABOLISM	ESCA	7.67240340884573e-10	4.19089691401381e-05	NA
14241	Clinical_data	histological_type	KEGG_GLYCEROLIPID_METABOLISM	ESCA	3.68334826601868e-30	2.01195532334738e-25	NA
14248	Clinical_data	histological_type	KEGG_GLYCINE_SERINE_AND_THREONINE_METABOLISM	ESCA	3.18308662250548e-35	1.73869740581117e-30	NA
14256	Clinical_data	histological_type	KEGG_GLYOXYLATE_AND_DICARBOXYLATE_METABOLISM	ESCA	2.11102627909198e-07	0.0115310588442841	NA
14264	Clinical_data	histological_type	KEGG_HISTIDINE_METABOLISM	ESCA	6.48306931669916e-33	3.54124695286058e-28	NA
14271	Clinical_data	histological_type	KEGG_INOSITOL_PHOSPHATE_METABOLISM	ESCA	3.26103969580631e-33	1.78127771304028e-28	NA
14278	Clinical_data	histological_type	KEGG_METABOLISM_OF_XENOBIOTICS_BY_CYTOCHROME_P450	ESCA	2.76683205786421e-33	1.51132667496717e-28	NA
14282	Clinical_data	histological_type	KEGG_NICOTINATE_AND_NICOTINAMIDE_METABOLISM	ESCA	6.78765964158499e-16	3.70762332602297e-11	NA
14287	Clinical_data	histological_type	KEGG_NITROGEN_METABOLISM	ESCA	1.43871791119675e-10	7.85870884633e-06	NA
14294	Clinical_data	histological_type	KEGG_PHENYLALANINE_METABOLISM	ESCA	1.08453056397087e-28	5.92403129957809e-24	NA
14301	Clinical_data	histological_type	KEGG_PORPHYRIN_AND_CHLOROPHYLL_METABOLISM	ESCA	5.10056371159016e-22	2.78608091618189e-17	NA
14309	Clinical_data	histological_type	KEGG_PROPANOATE_METABOLISM	ESCA	3.7603267629847e-20	2.05400328774513e-15	NA
14317	Clinical_data	histological_type	KEGG_PURINE_METABOLISM	ESCA	2.10862107315586e-35	1.15179208878993e-30	NA
14325	Clinical_data	histological_type	KEGG_PYRIMIDINE_METABOLISM	ESCA	1.80259923705009e-21	9.84633781253868e-17	NA
14333	Clinical_data	histological_type	KEGG_PYRUVATE_METABOLISM	ESCA	9.31210542997719e-28	5.08655134901644e-23	NA
14341	Clinical_data	histological_type	KEGG_SELENOAMINO_ACID_METABOLISM	ESCA	2.22037458439622e-15	1.21283520923475e-10	NA
14349	Clinical_data	histological_type	KEGG_SPHINGOLIPID_METABOLISM	ESCA	1.76385090390719e-30	9.63468279241222e-26	NA
14356	Clinical_data	histological_type	KEGG_STARCH_AND_SUCROSE_METABOLISM	ESCA	5.27363161984852e-28	2.88061579970986e-23	NA
14364	Clinical_data	histological_type	KEGG_SULFUR_METABOLISM	ESCA	3.80193536977704e-09	0.000207673115703331	NA
14369	Clinical_data	histological_type	KEGG_TAURINE_AND_HYPOTAURINE_METABOLISM	ESCA	6.81132370859788e-07	0.0372054934934742	NA
14376	Clinical_data	histological_type	KEGG_TRYPTOPHAN_METABOLISM	ESCA	4.21430423011554e-32	2.30197939961601e-27	NA
14383	Clinical_data	histological_type	KEGG_TYROSINE_METABOLISM	ESCA	3.42050482080704e-29	1.86838234826943e-24	NA
14391	Clinical_data	histological_type	REACTOME_ALPHA_LINOLENIC_ACID_ALA_METABOLISM	ESCA	4.65631269755847e-15	2.54341768478736e-10	NA
14399	Clinical_data	histological_type	REACTOME_BILE_ACID_AND_BILE_SALT_METABOLISM	ESCA	1.70579091088071e-14	9.31754169250368e-10	NA
14405	Clinical_data	histological_type	REACTOME_CHONDROITIN_SULFATE_DERMATAN_SULFATE_METABOLISM	ESCA	1.11358255386814e-16	6.08272198399392e-12	NA
14412	Clinical_data	histological_type	REACTOME_FATTY_ACID_TRIACYLGLYCEROL_AND_KETONE_BODY_METABOLISM	ESCA	2.37843155999866e-39	1.29917067101807e-34	NA
14419	Clinical_data	histological_type	REACTOME_GLUCOSE_METABOLISM	ESCA	1.98968551122088e-34	1.08682591679418e-29	NA
14426	Clinical_data	histological_type	REACTOME_GLYCOSPHINGOLIPID_METABOLISM	ESCA	1.43552606390893e-25	7.84127401888973e-21	NA
14429	Clinical_data	pathologic_t	REACTOME_GLYCOSPHINGOLIPID_METABOLISM	ESCA	4.84382790262591e-07	0.0264584411525135	NA
14433	Clinical_data	histological_type	REACTOME_INTEGRATION_OF_ENERGY_METABOLISM	ESCA	1.14538661820689e-31	6.25644532463148e-27	NA
14440	Clinical_data	histological_type	REACTOME_METABOLISM_OF_AMINO_ACIDS_AND_DERIVATIVES	ESCA	5.02245459199274e-36	2.74341537178419e-31	NA
14447	Clinical_data	histological_type	REACTOME_METABOLISM_OF_CARBOHYDRATES	ESCA	1.57707021638349e-38	8.61443064295153e-34	NA
14454	Clinical_data	histological_type	REACTOME_METABOLISM_OF_LIPIDS_AND_LIPOPROTEINS	ESCA	2.37843155999866e-39	1.29917067101807e-34	NA
14461	Clinical_data	histological_type	REACTOME_METABOLISM_OF_NUCLEOTIDES	ESCA	7.26544426523666e-30	3.96860362100022e-25	NA
14466	Clinical_data	histological_type	REACTOME_METABOLISM_OF_POLYAMINES	ESCA	2.37763251709476e-15	1.29873420981267e-10	NA
14473	Clinical_data	histological_type	REACTOME_METABOLISM_OF_PORPHYRINS	ESCA	1.12917416466135e-16	6.16788803962967e-12	NA
14480	Clinical_data	histological_type	REACTOME_METABOLISM_OF_PROTEINS	ESCA	3.26103969580631e-33	1.78127771304028e-28	NA
14486	Clinical_data	histological_type	REACTOME_METABOLISM_OF_STEROID_HORMONES_AND_VITAMINS_A_AND_D	ESCA	1.00068601794883e-27	5.46604723584187e-23	NA
14498	Clinical_data	histological_type	REACTOME_PEROXISOMAL_LIPID_METABOLISM	ESCA	1.36384312865701e-12	7.44972032166319e-08	NA
14505	Clinical_data	histological_type	REACTOME_PHOSPHOLIPID_METABOLISM	ESCA	1.00673581095106e-37	5.49909302015795e-33	NA
14512	Clinical_data	histological_type	REACTOME_PI_METABOLISM	ESCA	6.48306931669916e-33	3.54124695286058e-28	NA
14519	Clinical_data	histological_type	REACTOME_PURINE_METABOLISM	ESCA	2.97793414103818e-19	1.62663696585929e-14	NA
14530	Clinical_data	histological_type	REACTOME_PYRUVATE_METABOLISM	ESCA	3.16639115659912e-10	1.72957784146914e-05	NA
14534	Clinical_data	histological_type	REACTOME_PYRUVATE_METABOLISM_AND_CITRIC_ACID_TCA_CYCLE	ESCA	1.65148341545775e-16	9.02089786025487e-12	NA
14541	Clinical_data	histological_type	REACTOME_SPHINGOLIPID_METABOLISM	ESCA	3.67724018899882e-36	2.00861890843683e-31	NA
14548	Clinical_data	histological_type	REACTOME_SULFUR_AMINO_ACID_METABOLISM	ESCA	2.65793271602487e-10	1.45184258747426e-05	NA
14563	Clinical_data	histological_type	GO_GALACTOSE_METABOLIC_PROCESS	ESCA	3.95270416666091e-25	2.15908559695519e-20	NA
14571	Clinical_data	histological_type	GO_GLUCOSE_6_PHOSPHATE_METABOLIC_PROCESS	ESCA	3.81949266539338e-31	2.08632147861783e-26	NA
14577	Clinical_data	histological_type	GO_PURINE_NUCLEOBASE_METABOLIC_PROCESS	ESCA	3.42780661718061e-18	1.87237080850257e-13	NA
14585	Clinical_data	histological_type	GO_QUINONE_METABOLIC_PROCESS	ESCA	6.48976649479826e-14	3.54490515245365e-09	NA
14592	Clinical_data	histological_type	KEGG_ALPHA_LINOLENIC_ACID_METABOLISM	ESCA	4.44324817540898e-22	2.42703545085365e-17	NA
14599	Clinical_data	histological_type	KEGG_GLYCEROPHOSPHOLIPID_METABOLISM	ESCA	4.40507826354796e-33	2.4061858998978e-28	NA
14606	Clinical_data	histological_type	KEGG_LINOLEIC_ACID_METABOLISM	ESCA	1.64071956969855e-20	8.96210250556439e-16	NA
14612	Clinical_data	histological_type	GO_COBALAMIN_METABOLIC_PROCESS	ESCA	3.32627461479485e-23	1.81691098283939e-18	NA
14619	Clinical_data	histological_type	GO_PEPTIDE_METABOLIC_PROCESS	ESCA	2.36256080929035e-28	1.29050159085867e-23	NA
14626	Clinical_data	histological_type	GO_TRNA_METABOLIC_PROCESS	ESCA	8.77276229651034e-14	4.79194594922285e-09	NA
14643	Clinical_data	histological_type	GO_BETA_AMYLOID_METABOLIC_PROCESS	ESCA	2.57055492225932e-19	1.40411421518571e-14	NA
14651	Clinical_data	histological_type	GO_CATECHOLAMINE_METABOLIC_PROCESS	ESCA	1.15167229537613e-30	6.29077957903302e-26	NA
14658	Clinical_data	histological_type	GO_CATECHOL_CONTAINING_COMPOUND_METABOLIC_PROCESS	ESCA	2.18364323630535e-31	1.19277144496707e-26	NA
14666	Clinical_data	histological_type	GO_CHONDROITIN_SULFATE_PROTEOGLYCAN_METABOLIC_PROCESS	ESCA	5.16174469280273e-23	2.81949980354964e-18	NA
14674	Clinical_data	histological_type	GO_CYTOKINE_METABOLIC_PROCESS	ESCA	1.74166748038525e-14	9.51351027810836e-10	NA
14682	Clinical_data	histological_type	GO_ESTROGEN_METABOLIC_PROCESS	ESCA	1.83902087154039e-18	1.00452837066151e-13	NA
14691	Clinical_data	histological_type	GO_FUCOSE_METABOLIC_PROCESS	ESCA	9.28325078331632e-22	5.07079007537087e-17	NA
14696	Clinical_data	histological_type	GO_GLUTATHIONE_DERIVATIVE_METABOLIC_PROCESS	ESCA	2.68259939412072e-08	0.00146531626705056	NA
14703	Clinical_data	histological_type	GO_GLUTATHIONE_METABOLIC_PROCESS	ESCA	4.60602610245205e-25	2.51594963794239e-20	NA
14712	Clinical_data	histological_type	GO_GLYCOSIDE_METABOLIC_PROCESS	ESCA	1.50688940626986e-18	8.23108200386788e-14	NA
14719	Clinical_data	histological_type	GO_GPI_ANCHOR_METABOLIC_PROCESS	ESCA	1.26121981654383e-11	6.88916100390735e-07	NA
14726	Clinical_data	histological_type	GO_HEPARAN_SULFATE_PROTEOGLYCAN_METABOLIC_PROCESS	ESCA	1.99395116465155e-07	0.0108915594466762	NA
14732	Clinical_data	histological_type	GO_MRNA_METABOLIC_PROCESS	ESCA	1.29961674519075e-27	7.09889654725541e-23	NA
14739	Clinical_data	histological_type	GO_NUCLEOSIDE_MONOPHOSPHATE_METABOLIC_PROCESS	ESCA	1.19727157069681e-23	6.53985650061716e-19	NA
14747	Clinical_data	histological_type	GO_PIRNA_METABOLIC_PROCESS	ESCA	9.35625522046485e-16	5.11066728907451e-11	NA
14756	Clinical_data	histological_type	GO_SNORNA_METABOLIC_PROCESS	ESCA	1.2885340156231e-08	0.000703835935353804	NA
14763	Clinical_data	histological_type	GO_TETRAPYRROLE_METABOLIC_PROCESS	ESCA	5.42408834408436e-29	2.9627997761892e-24	NA
14770	Clinical_data	histological_type	GO_TOXIN_METABOLIC_PROCESS	ESCA	1.63170625061425e-24	8.91286905273021e-20	NA
14777	Clinical_data	histological_type	KEGG_ETHER_LIPID_METABOLISM	ESCA	2.27793258364133e-25	1.24427511516241e-20	NA
14784	Clinical_data	histological_type	REACTOME_ABACAVIR_TRANSPORT_AND_METABOLISM	ESCA	3.46000616020234e-11	1.88995916488732e-06	NA
14792	Clinical_data	histological_type	REACTOME_HYALURONAN_METABOLISM	ESCA	4.8928752288948e-22	2.67263523627921e-17	NA
14835	Clinical_data	gender	GO_MULTI_ORGANISM_METABOLIC_PROCESS	GBM	1.74464216531948e-16	9.5297588996246e-12	NA
14853	Clinical_data	gender	REACTOME_METABOLISM_OF_RNA	GBM	3.38863199335776e-13	1.85097245373181e-08	NA
15194	Clinical_data	gender	HALLMARK_FATTY_ACID_METABOLISM	GBM	1.58722899086492e-24	8.66992091680144e-20	NA
15338	Clinical_data	histological_type	GO_ALKALOID_METABOLIC_PROCESS	GBMLGG	3.4852674814851e-44	1.9037576564116e-39	NA
15339	Clinical_data	karnofsky_performance_score	GO_ALKALOID_METABOLIC_PROCESS	GBMLGG	5.58674739561277e-11	3.05164902990556e-06	NA
15340	Clinical_data	neoplasm_histologic_grade	GO_ALKALOID_METABOLIC_PROCESS	GBMLGG	1.26366879759969e-08	0.000690253807312878	NA
15343	Clinical_data	histological_type	GO_DERMATAN_SULFATE_METABOLIC_PROCESS	GBMLGG	2.2542271543715e-39	1.23132649853235e-34	NA
15344	Clinical_data	karnofsky_performance_score	GO_DERMATAN_SULFATE_METABOLIC_PROCESS	GBMLGG	9.54821357362778e-12	5.2155207003227e-07	NA
15348	Clinical_data	histological_type	GO_DERMATAN_SULFATE_PROTEOGLYCAN_METABOLIC_PROCESS	GBMLGG	1.89664268997438e-56	1.03600313654471e-51	NA
15349	Clinical_data	karnofsky_performance_score	GO_DERMATAN_SULFATE_PROTEOGLYCAN_METABOLIC_PROCESS	GBMLGG	1.03936076745585e-10	5.6773003200741e-06	NA
15350	Clinical_data	neoplasm_histologic_grade	GO_DERMATAN_SULFATE_PROTEOGLYCAN_METABOLIC_PROCESS	GBMLGG	5.21461466116274e-11	2.84837896636692e-06	NA
15353	Clinical_data	histological_type	GO_DNA_METABOLIC_PROCESS	GBMLGG	2.60580289559795e-86	1.42336771566247e-81	NA
15354	Clinical_data	karnofsky_performance_score	GO_DNA_METABOLIC_PROCESS	GBMLGG	1.82646285719521e-19	9.97668806485742e-15	NA
15355	Clinical_data	neoplasm_histologic_grade	GO_DNA_METABOLIC_PROCESS	GBMLGG	7.4274593090218e-17	4.05710109836698e-12	NA
15358	Clinical_data	histological_type	GO_KERATAN_SULFATE_METABOLIC_PROCESS	GBMLGG	7.53460138850493e-71	4.11562531644305e-66	NA
15359	Clinical_data	karnofsky_performance_score	GO_KERATAN_SULFATE_METABOLIC_PROCESS	GBMLGG	4.11536683792892e-15	2.24793682788192e-10	NA
15360	Clinical_data	neoplasm_histologic_grade	GO_KERATAN_SULFATE_METABOLIC_PROCESS	GBMLGG	1.64969981889357e-10	9.01115532074237e-06	NA
15363	Clinical_data	histological_type	GO_LINOLEIC_ACID_METABOLIC_PROCESS	GBMLGG	2.02369232544723e-36	1.10540145892904e-31	NA
15364	Clinical_data	karnofsky_performance_score	GO_LINOLEIC_ACID_METABOLIC_PROCESS	GBMLGG	1.553898221812e-07	0.00848785825700366	NA
15368	Clinical_data	histological_type	GO_LIPOPROTEIN_METABOLIC_PROCESS	GBMLGG	1.96077444410617e-80	1.07103382460411e-75	NA
15369	Clinical_data	karnofsky_performance_score	GO_LIPOPROTEIN_METABOLIC_PROCESS	GBMLGG	6.77966811804861e-17	3.70325811612169e-12	NA
15370	Clinical_data	neoplasm_histologic_grade	GO_LIPOPROTEIN_METABOLIC_PROCESS	GBMLGG	1.11462487676171e-14	6.08841546433551e-10	NA
15373	Clinical_data	histological_type	GO_MULTICELLULAR_ORGANISMAL_MACROMOLECULE_METABOLIC_PROCESS	GBMLGG	4.73095568339883e-73	2.58418992294294e-68	NA
15374	Clinical_data	karnofsky_performance_score	GO_MULTICELLULAR_ORGANISMAL_MACROMOLECULE_METABOLIC_PROCESS	GBMLGG	3.39389250103601e-19	1.8538459008409e-14	NA
15375	Clinical_data	neoplasm_histologic_grade	GO_MULTICELLULAR_ORGANISMAL_MACROMOLECULE_METABOLIC_PROCESS	GBMLGG	7.89588401066421e-12	4.31296872314511e-07	NA
15376	Clinical_data	primary_therapy_outcome_success	GO_MULTICELLULAR_ORGANISMAL_MACROMOLECULE_METABOLIC_PROCESS	GBMLGG	1.46048542300461e-07	0.00797760952607808	NA
15378	Clinical_data	histological_type	GO_MULTICELLULAR_ORGANISM_METABOLIC_PROCESS	GBMLGG	1.53293481422921e-70	8.3733498357642e-66	NA
15379	Clinical_data	karnofsky_performance_score	GO_MULTICELLULAR_ORGANISM_METABOLIC_PROCESS	GBMLGG	8.38297502217444e-19	4.57903244636234e-14	NA
15380	Clinical_data	neoplasm_histologic_grade	GO_MULTICELLULAR_ORGANISM_METABOLIC_PROCESS	GBMLGG	2.47596220082884e-12	1.35244483295874e-07	NA
15381	Clinical_data	primary_therapy_outcome_success	GO_MULTICELLULAR_ORGANISM_METABOLIC_PROCESS	GBMLGG	4.39760195148859e-08	0.00240210211396161	NA
15383	Clinical_data	histological_type	GO_MULTI_ORGANISM_METABOLIC_PROCESS	GBMLGG	6.90355246743616e-132	3.77092746428766e-127	NA
15384	Clinical_data	karnofsky_performance_score	GO_MULTI_ORGANISM_METABOLIC_PROCESS	GBMLGG	2.56481834234933e-19	1.40098072314147e-14	NA
15386	Clinical_data	histological_type	GO_NCRNA_METABOLIC_PROCESS	GBMLGG	5.42927198127161e-101	2.96563123432999e-96	NA
15387	Clinical_data	karnofsky_performance_score	GO_NCRNA_METABOLIC_PROCESS	GBMLGG	1.01383471876289e-16	5.53786938429854e-12	NA
15391	Clinical_data	histological_type	GO_ONE_CARBON_METABOLIC_PROCESS	GBMLGG	1.65909337556285e-79	9.06246574533694e-75	NA
15392	Clinical_data	karnofsky_performance_score	GO_ONE_CARBON_METABOLIC_PROCESS	GBMLGG	5.18118222991214e-17	2.83011716944491e-12	NA
15393	Clinical_data	neoplasm_histologic_grade	GO_ONE_CARBON_METABOLIC_PROCESS	GBMLGG	2.46063325794439e-08	0.00134407170448696	NA
15396	Clinical_data	histological_type	GO_PROTEOGLYCAN_METABOLIC_PROCESS	GBMLGG	5.32951136528423e-63	2.9111389930592e-58	NA
15397	Clinical_data	karnofsky_performance_score	GO_PROTEOGLYCAN_METABOLIC_PROCESS	GBMLGG	1.74952623914988e-18	9.55643717610841e-14	NA
15398	Clinical_data	neoplasm_histologic_grade	GO_PROTEOGLYCAN_METABOLIC_PROCESS	GBMLGG	2.76332646992489e-13	1.50941181766707e-08	NA
15399	Clinical_data	primary_therapy_outcome_success	GO_PROTEOGLYCAN_METABOLIC_PROCESS	GBMLGG	2.90530116847392e-11	1.58696265725551e-06	NA
15401	Clinical_data	histological_type	GO_PYRIMIDINE_NUCLEOTIDE_METABOLIC_PROCESS	GBMLGG	5.8058698341764e-69	3.17134027952217e-64	NA
15402	Clinical_data	karnofsky_performance_score	GO_PYRIMIDINE_NUCLEOTIDE_METABOLIC_PROCESS	GBMLGG	3.12845503064154e-15	1.70885599138733e-10	NA
15403	Clinical_data	neoplasm_histologic_grade	GO_PYRIMIDINE_NUCLEOTIDE_METABOLIC_PROCESS	GBMLGG	2.26987532223442e-12	1.23987399726411e-07	NA
15406	Clinical_data	histological_type	GO_RRNA_METABOLIC_PROCESS	GBMLGG	8.47170178349432e-94	4.6274976651981e-89	NA
15407	Clinical_data	karnofsky_performance_score	GO_RRNA_METABOLIC_PROCESS	GBMLGG	3.81487356618703e-19	2.08379838805834e-14	NA
15411	Clinical_data	histological_type	GO_SPHINGOMYELIN_METABOLIC_PROCESS	GBMLGG	9.87702953077837e-53	5.39512984059707e-48	NA
15412	Clinical_data	karnofsky_performance_score	GO_SPHINGOMYELIN_METABOLIC_PROCESS	GBMLGG	8.55821636872851e-11	4.67475452709058e-06	NA
15421	Clinical_data	histological_type	HALLMARK_HEME_METABOLISM	GBMLGG	9.31285802665615e-78	5.08696243990039e-73	NA
15422	Clinical_data	karnofsky_performance_score	HALLMARK_HEME_METABOLISM	GBMLGG	2.85859595731858e-18	1.56145086976613e-13	NA
15423	Clinical_data	neoplasm_histologic_grade	HALLMARK_HEME_METABOLISM	GBMLGG	3.35478540273495e-10	1.83248443053591e-05	NA
15426	Clinical_data	histological_type	KEGG_RETINOL_METABOLISM	GBMLGG	1.50610486455754e-31	8.22679660167267e-27	NA
15431	Clinical_data	histological_type	KEGG_RIBOFLAVIN_METABOLISM	GBMLGG	2.35233590455461e-32	1.28491644114486e-27	NA
15432	Clinical_data	karnofsky_performance_score	KEGG_RIBOFLAVIN_METABOLISM	GBMLGG	2.21451375595012e-07	0.0120963384891264	NA
15436	Clinical_data	histological_type	REACTOME_GLYCOSAMINOGLYCAN_METABOLISM	GBMLGG	3.85727759469342e-77	2.10696074054938e-72	NA
15437	Clinical_data	karnofsky_performance_score	REACTOME_GLYCOSAMINOGLYCAN_METABOLISM	GBMLGG	1.41271810837225e-18	7.71669012336172e-14	NA
15438	Clinical_data	neoplasm_histologic_grade	REACTOME_GLYCOSAMINOGLYCAN_METABOLISM	GBMLGG	2.65702118039756e-13	1.45134467936856e-08	NA
15441	Clinical_data	histological_type	REACTOME_HEPARAN_SULFATE_HEPARIN_HS_GAG_METABOLISM	GBMLGG	2.81629017385441e-47	1.5383421816645e-42	NA
15442	Clinical_data	karnofsky_performance_score	REACTOME_HEPARAN_SULFATE_HEPARIN_HS_GAG_METABOLISM	GBMLGG	3.97149047178648e-11	2.16934724040393e-06	NA
15443	Clinical_data	neoplasm_histologic_grade	REACTOME_HEPARAN_SULFATE_HEPARIN_HS_GAG_METABOLISM	GBMLGG	9.49335440381978e-17	5.18555497599848e-12	NA
15446	Clinical_data	histological_type	REACTOME_KERATAN_SULFATE_KERATIN_METABOLISM	GBMLGG	1.029175066942e-70	5.62166296815727e-66	NA
15447	Clinical_data	karnofsky_performance_score	REACTOME_KERATAN_SULFATE_KERATIN_METABOLISM	GBMLGG	1.18090998436801e-14	6.45048460761341e-10	NA
15448	Clinical_data	neoplasm_histologic_grade	REACTOME_KERATAN_SULFATE_KERATIN_METABOLISM	GBMLGG	1.07184423915605e-10	5.85473478754209e-06	NA
15449	Clinical_data	primary_therapy_outcome_success	REACTOME_KERATAN_SULFATE_KERATIN_METABOLISM	GBMLGG	3.3453578295406e-07	0.0182733480722996	NA
15451	Clinical_data	histological_type	REACTOME_METABOLISM_OF_MRNA	GBMLGG	3.52238814249486e-121	1.92403407507497e-116	NA
15452	Clinical_data	karnofsky_performance_score	REACTOME_METABOLISM_OF_MRNA	GBMLGG	9.03696368619944e-20	4.93626067431272e-15	NA
15455	Clinical_data	histological_type	REACTOME_METABOLISM_OF_RNA	GBMLGG	3.46860179116192e-119	1.89465435638638e-114	NA
15456	Clinical_data	karnofsky_performance_score	REACTOME_METABOLISM_OF_RNA	GBMLGG	8.23594199212763e-19	4.49871859435988e-14	NA
15459	Clinical_data	histological_type	GO_2_OXOGLUTARATE_METABOLIC_PROCESS	GBMLGG	7.00548783177901e-71	3.82660761835265e-66	NA
15460	Clinical_data	karnofsky_performance_score	GO_2_OXOGLUTARATE_METABOLIC_PROCESS	GBMLGG	5.58066899006119e-11	3.04832882244112e-06	NA
15461	Clinical_data	neoplasm_histologic_grade	GO_2_OXOGLUTARATE_METABOLIC_PROCESS	GBMLGG	1.12550893454922e-08	0.000614786745318819	NA
15464	Clinical_data	histological_type	GO_ACETYL_COA_METABOLIC_PROCESS	GBMLGG	8.90660155213169e-37	4.86505296582089e-32	NA
15465	Clinical_data	karnofsky_performance_score	GO_ACETYL_COA_METABOLIC_PROCESS	GBMLGG	1.61419329510142e-07	0.00881720803583251	NA
15466	Clinical_data	neoplasm_histologic_grade	GO_ACETYL_COA_METABOLIC_PROCESS	GBMLGG	7.77838898849543e-08	0.00424878941718586	NA
15469	Clinical_data	histological_type	GO_ACYL_COA_METABOLIC_PROCESS	GBMLGG	5.99753855279351e-61	3.2760354836924e-56	NA
15470	Clinical_data	karnofsky_performance_score	GO_ACYL_COA_METABOLIC_PROCESS	GBMLGG	2.82071208961435e-12	1.54075756471004e-07	NA
15471	Clinical_data	neoplasm_histologic_grade	GO_ACYL_COA_METABOLIC_PROCESS	GBMLGG	3.38343489826209e-10	1.8481336444777e-05	NA
15474	Clinical_data	histological_type	GO_ADP_METABOLIC_PROCESS	GBMLGG	7.66622854101973e-82	4.1875240159612e-77	NA
15475	Clinical_data	karnofsky_performance_score	GO_ADP_METABOLIC_PROCESS	GBMLGG	4.28784954976453e-19	2.34215205956788e-14	NA
15476	Clinical_data	neoplasm_histologic_grade	GO_ADP_METABOLIC_PROCESS	GBMLGG	1.70466400655186e-13	9.31138620298821e-09	NA
15479	Clinical_data	histological_type	GO_ALCOHOL_METABOLIC_PROCESS	GBMLGG	1.74012575247989e-72	9.5050888977709e-68	NA
15480	Clinical_data	karnofsky_performance_score	GO_ALCOHOL_METABOLIC_PROCESS	GBMLGG	5.96855917781133e-19	3.26020607969588e-14	NA
15481	Clinical_data	neoplasm_histologic_grade	GO_ALCOHOL_METABOLIC_PROCESS	GBMLGG	1.85662653318576e-08	0.00101414511122206	NA
15482	Clinical_data	primary_therapy_outcome_success	GO_ALCOHOL_METABOLIC_PROCESS	GBMLGG	1.43356693440454e-08	0.00078305726657979	NA
15484	Clinical_data	histological_type	GO_ALDITOL_METABOLIC_PROCESS	GBMLGG	1.22410020885824e-27	6.68640257084637e-23	NA
15485	Clinical_data	karnofsky_performance_score	GO_ALDITOL_METABOLIC_PROCESS	GBMLGG	6.77705042697386e-07	0.0370182825472593	NA
15486	Clinical_data	neoplasm_histologic_grade	GO_ALDITOL_METABOLIC_PROCESS	GBMLGG	7.56035483887913e-07	0.0412969262364095	NA
15489	Clinical_data	histological_type	GO_ALDITOL_PHOSPHATE_METABOLIC_PROCESS	GBMLGG	4.55451328910534e-65	2.48781179390801e-60	NA
15490	Clinical_data	karnofsky_performance_score	GO_ALDITOL_PHOSPHATE_METABOLIC_PROCESS	GBMLGG	7.97462873073911e-16	4.35598145159162e-11	NA
15491	Clinical_data	neoplasm_histologic_grade	GO_ALDITOL_PHOSPHATE_METABOLIC_PROCESS	GBMLGG	7.85408718319757e-09	0.000429013804207801	NA
15494	Clinical_data	histological_type	GO_ALPHA_AMINO_ACID_METABOLIC_PROCESS	GBMLGG	3.95566989755325e-79	2.16070556814051e-74	NA
15495	Clinical_data	karnofsky_performance_score	GO_ALPHA_AMINO_ACID_METABOLIC_PROCESS	GBMLGG	6.3338126854043e-18	3.45971850314839e-13	NA
15496	Clinical_data	neoplasm_histologic_grade	GO_ALPHA_AMINO_ACID_METABOLIC_PROCESS	GBMLGG	3.24213702615493e-15	1.77095250779661e-10	NA
15499	Clinical_data	histological_type	GO_ALPHA_LINOLENIC_ACID_METABOLIC_PROCESS	GBMLGG	2.96899824922137e-27	1.62175591367219e-22	NA
15504	Clinical_data	histological_type	GO_AMINE_METABOLIC_PROCESS	GBMLGG	1.18704080388595e-78	6.48397298306624e-74	NA
15505	Clinical_data	karnofsky_performance_score	GO_AMINE_METABOLIC_PROCESS	GBMLGG	1.40022083879101e-14	7.64842628772816e-10	NA
15509	Clinical_data	histological_type	GO_AMINOGLYCAN_METABOLIC_PROCESS	GBMLGG	2.58785567223125e-68	1.41356440384288e-63	NA
15510	Clinical_data	karnofsky_performance_score	GO_AMINOGLYCAN_METABOLIC_PROCESS	GBMLGG	1.3200222526541e-16	7.21035755067246e-12	NA
15511	Clinical_data	neoplasm_histologic_grade	GO_AMINOGLYCAN_METABOLIC_PROCESS	GBMLGG	3.20839398809894e-14	1.75252104811928e-09	NA
15512	Clinical_data	primary_therapy_outcome_success	GO_AMINOGLYCAN_METABOLIC_PROCESS	GBMLGG	5.33191810092029e-09	0.000291245362426569	NA
15514	Clinical_data	histological_type	GO_AMINO_ACID_BETAINE_METABOLIC_PROCESS	GBMLGG	4.63195835253662e-19	2.53011461090608e-14	NA
15519	Clinical_data	histological_type	GO_AMINO_SUGAR_METABOLIC_PROCESS	GBMLGG	5.66016034151153e-64	3.09174938334384e-59	NA
15520	Clinical_data	karnofsky_performance_score	GO_AMINO_SUGAR_METABOLIC_PROCESS	GBMLGG	6.04735954000047e-13	3.30324920153446e-08	NA
15521	Clinical_data	neoplasm_histologic_grade	GO_AMINO_SUGAR_METABOLIC_PROCESS	GBMLGG	5.60333532667784e-12	3.06070985549124e-07	NA
15524	Clinical_data	histological_type	GO_AMMONIUM_ION_METABOLIC_PROCESS	GBMLGG	7.12947662817068e-67	3.89433401860567e-62	NA
15525	Clinical_data	karnofsky_performance_score	GO_AMMONIUM_ION_METABOLIC_PROCESS	GBMLGG	5.33432354421293e-16	2.91376754955543e-11	NA
15526	Clinical_data	neoplasm_histologic_grade	GO_AMMONIUM_ION_METABOLIC_PROCESS	GBMLGG	1.35573547735391e-09	7.40543389795028e-05	NA
15527	Clinical_data	primary_therapy_outcome_success	GO_AMMONIUM_ION_METABOLIC_PROCESS	GBMLGG	6.62297325658155e-08	0.00361766668194254	NA
15529	Clinical_data	histological_type	GO_AMP_METABOLIC_PROCESS	GBMLGG	2.8367026378772e-29	1.54949208188766e-24	NA
15530	Clinical_data	karnofsky_performance_score	GO_AMP_METABOLIC_PROCESS	GBMLGG	3.2523032591001e-11	1.77650560921825e-06	NA
15531	Clinical_data	neoplasm_histologic_grade	GO_AMP_METABOLIC_PROCESS	GBMLGG	3.74303833977747e-07	0.0204455983233665	NA
15534	Clinical_data	histological_type	GO_AMYLOID_PRECURSOR_PROTEIN_METABOLIC_PROCESS	GBMLGG	8.83548423388687e-10	4.82620655307602e-05	NA
15539	Clinical_data	histological_type	GO_ANDROGEN_METABOLIC_PROCESS	GBMLGG	2.61076658259028e-74	1.42607903040829e-69	NA
15540	Clinical_data	karnofsky_performance_score	GO_ANDROGEN_METABOLIC_PROCESS	GBMLGG	1.37232225851456e-16	7.4960358726841e-12	NA
15541	Clinical_data	neoplasm_histologic_grade	GO_ANDROGEN_METABOLIC_PROCESS	GBMLGG	1.92842721701006e-10	1.05336479874741e-05	NA
15544	Clinical_data	histological_type	GO_ARACHIDONIC_ACID_METABOLIC_PROCESS	GBMLGG	2.91795127846657e-80	1.5938725268368e-75	NA
15545	Clinical_data	karnofsky_performance_score	GO_ARACHIDONIC_ACID_METABOLIC_PROCESS	GBMLGG	1.61154791614898e-17	8.80275818238058e-13	NA
15546	Clinical_data	neoplasm_histologic_grade	GO_ARACHIDONIC_ACID_METABOLIC_PROCESS	GBMLGG	2.51185930579871e-12	1.37205290860643e-07	NA
15549	Clinical_data	histological_type	GO_ARGININE_METABOLIC_PROCESS	GBMLGG	6.95596196412151e-20	3.79955510366209e-15	NA
15553	Clinical_data	histological_type	GO_AROMATIC_AMINO_ACID_FAMILY_METABOLIC_PROCESS	GBMLGG	4.18655655728671e-60	2.28682278828672e-55	NA
15554	Clinical_data	karnofsky_performance_score	GO_AROMATIC_AMINO_ACID_FAMILY_METABOLIC_PROCESS	GBMLGG	3.16637941077916e-11	1.7295714255499e-06	NA
15555	Clinical_data	neoplasm_histologic_grade	GO_AROMATIC_AMINO_ACID_FAMILY_METABOLIC_PROCESS	GBMLGG	1.61000399133292e-12	8.79432480185782e-08	NA
15558	Clinical_data	histological_type	GO_ASPARTATE_FAMILY_AMINO_ACID_METABOLIC_PROCESS	GBMLGG	2.83746595810199e-61	1.54990903029405e-56	NA
15559	Clinical_data	karnofsky_performance_score	GO_ASPARTATE_FAMILY_AMINO_ACID_METABOLIC_PROCESS	GBMLGG	1.1339775477311e-15	6.1941255589716e-11	NA
15560	Clinical_data	neoplasm_histologic_grade	GO_ASPARTATE_FAMILY_AMINO_ACID_METABOLIC_PROCESS	GBMLGG	1.34311053867456e-08	0.000733647269540207	NA
15563	Clinical_data	histological_type	GO_ASPARTATE_METABOLIC_PROCESS	GBMLGG	2.78358410791942e-50	1.52047714726883e-45	NA
15564	Clinical_data	karnofsky_performance_score	GO_ASPARTATE_METABOLIC_PROCESS	GBMLGG	1.13861589738745e-13	6.21946161629949e-09	NA
15568	Clinical_data	histological_type	GO_BILE_ACID_METABOLIC_PROCESS	GBMLGG	1.71811098527796e-58	9.38483763488382e-54	NA
15569	Clinical_data	karnofsky_performance_score	GO_BILE_ACID_METABOLIC_PROCESS	GBMLGG	8.32355102441243e-18	4.5465732760648e-13	NA
15570	Clinical_data	neoplasm_histologic_grade	GO_BILE_ACID_METABOLIC_PROCESS	GBMLGG	4.58047576128272e-14	2.50199327508546e-09	NA
15573	Clinical_data	histological_type	GO_BIOTIN_METABOLIC_PROCESS	GBMLGG	2.07896692913739e-71	1.13559410570272e-66	NA
15574	Clinical_data	karnofsky_performance_score	GO_BIOTIN_METABOLIC_PROCESS	GBMLGG	3.6514022817897e-14	1.99450546838199e-09	NA
15578	Clinical_data	histological_type	GO_BRANCHED_CHAIN_AMINO_ACID_METABOLIC_PROCESS	GBMLGG	2.02311951749838e-70	1.10508857404314e-65	NA
15579	Clinical_data	karnofsky_performance_score	GO_BRANCHED_CHAIN_AMINO_ACID_METABOLIC_PROCESS	GBMLGG	1.32236683437491e-18	7.22316435940606e-14	NA
15580	Clinical_data	neoplasm_histologic_grade	GO_BRANCHED_CHAIN_AMINO_ACID_METABOLIC_PROCESS	GBMLGG	3.14861001783313e-12	1.71986525004099e-07	NA
15583	Clinical_data	histological_type	GO_C21_STEROID_HORMONE_METABOLIC_PROCESS	GBMLGG	1.38700609062068e-50	7.57624336879735e-46	NA
15584	Clinical_data	karnofsky_performance_score	GO_C21_STEROID_HORMONE_METABOLIC_PROCESS	GBMLGG	3.77657579336956e-15	2.06287899561226e-10	NA
15585	Clinical_data	neoplasm_histologic_grade	GO_C21_STEROID_HORMONE_METABOLIC_PROCESS	GBMLGG	9.69007492957114e-08	0.00529300962877964	NA
15588	Clinical_data	histological_type	GO_CAMP_METABOLIC_PROCESS	GBMLGG	1.91980567058137e-73	1.04865545144166e-68	NA
15589	Clinical_data	karnofsky_performance_score	GO_CAMP_METABOLIC_PROCESS	GBMLGG	1.81822098002567e-20	9.93166845919423e-16	NA
15590	Clinical_data	neoplasm_histologic_grade	GO_CAMP_METABOLIC_PROCESS	GBMLGG	1.19773895377447e-07	0.00654240948720227	NA
15593	Clinical_data	histological_type	GO_CARBOHYDRATE_DERIVATIVE_METABOLIC_PROCESS	GBMLGG	1.55292051362238e-79	8.48251772155952e-75	NA
15594	Clinical_data	karnofsky_performance_score	GO_CARBOHYDRATE_DERIVATIVE_METABOLIC_PROCESS	GBMLGG	2.62896186885475e-18	1.43601784162453e-13	NA
15595	Clinical_data	neoplasm_histologic_grade	GO_CARBOHYDRATE_DERIVATIVE_METABOLIC_PROCESS	GBMLGG	1.75920037861067e-13	9.60928022808504e-09	NA
15596	Clinical_data	primary_therapy_outcome_success	GO_CARBOHYDRATE_DERIVATIVE_METABOLIC_PROCESS	GBMLGG	3.53052257281551e-08	0.00192847734494902	NA
15598	Clinical_data	histological_type	GO_CARBOHYDRATE_METABOLIC_PROCESS	GBMLGG	1.07081558017546e-82	5.84911594359244e-78	NA
15599	Clinical_data	karnofsky_performance_score	GO_CARBOHYDRATE_METABOLIC_PROCESS	GBMLGG	5.81613646570136e-19	3.17694822166005e-14	NA
15600	Clinical_data	neoplasm_histologic_grade	GO_CARBOHYDRATE_METABOLIC_PROCESS	GBMLGG	6.0602520033404e-11	3.31029145178463e-06	NA
15603	Clinical_data	histological_type	GO_CARDIOLIPIN_METABOLIC_PROCESS	GBMLGG	6.94519164557511e-54	3.79367203256249e-49	NA
15604	Clinical_data	karnofsky_performance_score	GO_CARDIOLIPIN_METABOLIC_PROCESS	GBMLGG	5.39519434217744e-10	2.94701700552758e-05	NA
15605	Clinical_data	neoplasm_histologic_grade	GO_CARDIOLIPIN_METABOLIC_PROCESS	GBMLGG	8.35817916502108e-11	4.56548820530946e-06	NA
15618	Clinical_data	histological_type	GO_CELLULAR_ALDEHYDE_METABOLIC_PROCESS	GBMLGG	2.23169235669905e-39	1.21901731599972e-34	NA
15620	Clinical_data	neoplasm_histologic_grade	GO_CELLULAR_ALDEHYDE_METABOLIC_PROCESS	GBMLGG	2.89568649082503e-08	0.00158171083188335	NA
15623	Clinical_data	histological_type	GO_CELLULAR_AMIDE_METABOLIC_PROCESS	GBMLGG	1.09079273106743e-81	5.9582371349096e-77	NA
15624	Clinical_data	karnofsky_performance_score	GO_CELLULAR_AMIDE_METABOLIC_PROCESS	GBMLGG	1.18535719829937e-18	6.47477662427066e-14	NA
15625	Clinical_data	neoplasm_histologic_grade	GO_CELLULAR_AMIDE_METABOLIC_PROCESS	GBMLGG	3.23318196771924e-11	1.76606098622728e-06	NA
15628	Clinical_data	histological_type	GO_CELLULAR_AMINO_ACID_METABOLIC_PROCESS	GBMLGG	1.34987841702542e-81	7.37344087731795e-77	NA
15629	Clinical_data	karnofsky_performance_score	GO_CELLULAR_AMINO_ACID_METABOLIC_PROCESS	GBMLGG	2.38126184686124e-18	1.30071665861102e-13	NA
15630	Clinical_data	neoplasm_histologic_grade	GO_CELLULAR_AMINO_ACID_METABOLIC_PROCESS	GBMLGG	4.32960367199911e-14	2.36495941375607e-09	NA
15633	Clinical_data	histological_type	GO_CELLULAR_CARBOHYDRATE_METABOLIC_PROCESS	GBMLGG	4.05384759340241e-77	2.2143331709442e-72	NA
15634	Clinical_data	karnofsky_performance_score	GO_CELLULAR_CARBOHYDRATE_METABOLIC_PROCESS	GBMLGG	8.73987949665171e-18	4.77398437745606e-13	NA
15635	Clinical_data	neoplasm_histologic_grade	GO_CELLULAR_CARBOHYDRATE_METABOLIC_PROCESS	GBMLGG	2.84273351072639e-14	1.55278632556407e-09	NA
15636	Clinical_data	primary_therapy_outcome_success	GO_CELLULAR_CARBOHYDRATE_METABOLIC_PROCESS	GBMLGG	9.0902151838096e-08	0.00496534823985232	NA
15638	Clinical_data	histological_type	GO_CELLULAR_GLUCAN_METABOLIC_PROCESS	GBMLGG	4.25365154567068e-67	2.3234720837917e-62	NA
15639	Clinical_data	karnofsky_performance_score	GO_CELLULAR_GLUCAN_METABOLIC_PROCESS	GBMLGG	8.8461766338624e-18	4.83204706271466e-13	NA
15640	Clinical_data	neoplasm_histologic_grade	GO_CELLULAR_GLUCAN_METABOLIC_PROCESS	GBMLGG	1.24979048966778e-15	6.82673059171232e-11	NA
15643	Clinical_data	histological_type	GO_CELLULAR_HORMONE_METABOLIC_PROCESS	GBMLGG	1.18237748201974e-76	6.45850052003642e-72	NA
15644	Clinical_data	karnofsky_performance_score	GO_CELLULAR_HORMONE_METABOLIC_PROCESS	GBMLGG	7.13222680513096e-19	3.89583624776669e-14	NA
15645	Clinical_data	neoplasm_histologic_grade	GO_CELLULAR_HORMONE_METABOLIC_PROCESS	GBMLGG	2.75862138302316e-09	0.000150684175804874	NA
15646	Clinical_data	primary_therapy_outcome_success	GO_CELLULAR_HORMONE_METABOLIC_PROCESS	GBMLGG	5.67185474714675e-09	0.000309813721853397	NA
15648	Clinical_data	histological_type	GO_CELLULAR_KETONE_METABOLIC_PROCESS	GBMLGG	2.49929837567781e-72	1.36519175174649e-67	NA
15649	Clinical_data	karnofsky_performance_score	GO_CELLULAR_KETONE_METABOLIC_PROCESS	GBMLGG	5.89894022303356e-18	3.22217811802762e-13	NA
15650	Clinical_data	neoplasm_histologic_grade	GO_CELLULAR_KETONE_METABOLIC_PROCESS	GBMLGG	1.35264227828349e-09	7.38853791666789e-05	NA
15651	Clinical_data	primary_therapy_outcome_success	GO_CELLULAR_KETONE_METABOLIC_PROCESS	GBMLGG	7.48320647688396e-08	0.00408755187386833	NA
15653	Clinical_data	histological_type	GO_CELLULAR_LIPID_METABOLIC_PROCESS	GBMLGG	1.2551234669699e-77	6.85586091362967e-73	NA
15654	Clinical_data	karnofsky_performance_score	GO_CELLULAR_LIPID_METABOLIC_PROCESS	GBMLGG	3.71049299106156e-16	2.02678258650755e-11	NA
15655	Clinical_data	neoplasm_histologic_grade	GO_CELLULAR_LIPID_METABOLIC_PROCESS	GBMLGG	6.17672481272795e-12	3.37391239445639e-07	NA
15658	Clinical_data	histological_type	GO_CELLULAR_METABOLIC_COMPOUND_SALVAGE	GBMLGG	5.12914549822364e-56	2.8016931454947e-51	NA
15659	Clinical_data	karnofsky_performance_score	GO_CELLULAR_METABOLIC_COMPOUND_SALVAGE	GBMLGG	1.00058644515393e-12	5.46550333936431e-08	NA
15660	Clinical_data	neoplasm_histologic_grade	GO_CELLULAR_METABOLIC_COMPOUND_SALVAGE	GBMLGG	1.01499266648169e-15	5.54419444212296e-11	NA
15663	Clinical_data	histological_type	GO_CELLULAR_MODIFIED_AMINO_ACID_METABOLIC_PROCESS	GBMLGG	9.86314109630848e-84	5.38754356103658e-79	NA
15664	Clinical_data	karnofsky_performance_score	GO_CELLULAR_MODIFIED_AMINO_ACID_METABOLIC_PROCESS	GBMLGG	2.05283526691764e-17	1.12132020784842e-12	NA
15665	Clinical_data	neoplasm_histologic_grade	GO_CELLULAR_MODIFIED_AMINO_ACID_METABOLIC_PROCESS	GBMLGG	4.06680904262815e-15	2.22141310335478e-10	NA
15668	Clinical_data	histological_type	GO_CERAMIDE_METABOLIC_PROCESS	GBMLGG	9.85311091884866e-65	5.3820647772027e-60	NA
15669	Clinical_data	karnofsky_performance_score	GO_CERAMIDE_METABOLIC_PROCESS	GBMLGG	1.15158332216669e-14	6.29029358067111e-10	NA
15670	Clinical_data	neoplasm_histologic_grade	GO_CERAMIDE_METABOLIC_PROCESS	GBMLGG	3.87661083082318e-09	0.000211752113412055	NA
15673	Clinical_data	histological_type	GO_CGMP_METABOLIC_PROCESS	GBMLGG	3.21184248454857e-52	1.75440472033497e-47	NA
15674	Clinical_data	karnofsky_performance_score	GO_CGMP_METABOLIC_PROCESS	GBMLGG	6.68084156771257e-12	3.64927608953164e-07	NA
15675	Clinical_data	neoplasm_histologic_grade	GO_CGMP_METABOLIC_PROCESS	GBMLGG	8.16836350382466e-07	0.0446180519669414	NA
15678	Clinical_data	histological_type	GO_CITRULLINE_METABOLIC_PROCESS	GBMLGG	1.08135382403031e-24	5.90667899300076e-20	NA
15680	Clinical_data	neoplasm_histologic_grade	GO_CITRULLINE_METABOLIC_PROCESS	GBMLGG	3.54749358319495e-08	0.00193774741994858	NA
15683	Clinical_data	histological_type	GO_COENZYME_A_METABOLIC_PROCESS	GBMLGG	2.56030178788088e-45	1.39851364559418e-40	NA
15688	Clinical_data	histological_type	GO_COENZYME_METABOLIC_PROCESS	GBMLGG	7.21616142142212e-80	3.9416838532234e-75	NA
15689	Clinical_data	karnofsky_performance_score	GO_COENZYME_METABOLIC_PROCESS	GBMLGG	2.64412151356119e-18	1.44429849435253e-13	NA
15690	Clinical_data	neoplasm_histologic_grade	GO_COENZYME_METABOLIC_PROCESS	GBMLGG	1.96972528957358e-11	1.07592304492378e-06	NA
15693	Clinical_data	histological_type	GO_COFACTOR_METABOLIC_PROCESS	GBMLGG	2.44224997949272e-79	1.33403020629831e-74	NA
15694	Clinical_data	karnofsky_performance_score	GO_COFACTOR_METABOLIC_PROCESS	GBMLGG	5.64328978722669e-18	3.08253418047684e-13	NA
15695	Clinical_data	neoplasm_histologic_grade	GO_COFACTOR_METABOLIC_PROCESS	GBMLGG	6.17672481272795e-12	3.37391239445639e-07	NA
15698	Clinical_data	histological_type	GO_CREATINE_METABOLIC_PROCESS	GBMLGG	7.60308856772504e-24	4.15303506834845e-19	NA
15703	Clinical_data	histological_type	GO_CYCLIC_NUCLEOTIDE_METABOLIC_PROCESS	GBMLGG	5.13762738994498e-70	2.80632620920965e-65	NA
15704	Clinical_data	karnofsky_performance_score	GO_CYCLIC_NUCLEOTIDE_METABOLIC_PROCESS	GBMLGG	1.62037101006168e-17	8.85095256825993e-13	NA
15705	Clinical_data	neoplasm_histologic_grade	GO_CYCLIC_NUCLEOTIDE_METABOLIC_PROCESS	GBMLGG	5.91676124369856e-10	3.23191249414547e-05	NA
15708	Clinical_data	histological_type	GO_DEOXYRIBONUCLEOSIDE_TRIPHOSPHATE_METABOLIC_PROCESS	GBMLGG	4.01458518893077e-50	2.19288686774966e-45	NA
15709	Clinical_data	karnofsky_performance_score	GO_DEOXYRIBONUCLEOSIDE_TRIPHOSPHATE_METABOLIC_PROCESS	GBMLGG	8.88635865491552e-12	4.8539956880745e-07	NA
15710	Clinical_data	neoplasm_histologic_grade	GO_DEOXYRIBONUCLEOSIDE_TRIPHOSPHATE_METABOLIC_PROCESS	GBMLGG	2.90998543600174e-10	1.58952134470723e-05	NA
15713	Clinical_data	histological_type	GO_DEOXYRIBONUCLEOTIDE_METABOLIC_PROCESS	GBMLGG	2.77564300774408e-73	1.51613948012005e-68	NA
15714	Clinical_data	karnofsky_performance_score	GO_DEOXYRIBONUCLEOTIDE_METABOLIC_PROCESS	GBMLGG	2.74416334751278e-19	1.4989443453119e-14	NA
15715	Clinical_data	neoplasm_histologic_grade	GO_DEOXYRIBONUCLEOTIDE_METABOLIC_PROCESS	GBMLGG	1.18027208428725e-15	6.44700020600222e-11	NA
15718	Clinical_data	histological_type	GO_DIACYLGLYCEROL_METABOLIC_PROCESS	GBMLGG	1.95150833744296e-14	1.06597239916147e-09	NA
15720	Clinical_data	neoplasm_histologic_grade	GO_DIACYLGLYCEROL_METABOLIC_PROCESS	GBMLGG	1.60660484284392e-07	0.00877575763306637	NA
15723	Clinical_data	histological_type	GO_DICARBOXYLIC_ACID_METABOLIC_PROCESS	GBMLGG	1.21661048830083e-75	6.64549147024563e-71	NA
15724	Clinical_data	karnofsky_performance_score	GO_DICARBOXYLIC_ACID_METABOLIC_PROCESS	GBMLGG	2.26967674195703e-18	1.23976552675919e-13	NA
15725	Clinical_data	neoplasm_histologic_grade	GO_DICARBOXYLIC_ACID_METABOLIC_PROCESS	GBMLGG	3.15017748550914e-13	1.72072144790966e-08	NA
15728	Clinical_data	histological_type	GO_DIOL_METABOLIC_PROCESS	GBMLGG	2.01629327158556e-11	1.10135987373818e-06	NA
15733	Clinical_data	histological_type	GO_DOPAMINE_METABOLIC_PROCESS	GBMLGG	8.8405207804411e-25	4.82895766590034e-20	NA
15738	Clinical_data	histological_type	GO_DRUG_METABOLIC_PROCESS	GBMLGG	1.04976103243567e-74	5.73410968747335e-70	NA
15739	Clinical_data	karnofsky_performance_score	GO_DRUG_METABOLIC_PROCESS	GBMLGG	6.18431828045031e-13	3.37806017433037e-08	NA
15740	Clinical_data	neoplasm_histologic_grade	GO_DRUG_METABOLIC_PROCESS	GBMLGG	4.36811757177193e-09	0.000238599686122898	NA
15743	Clinical_data	histological_type	GO_ENERGY_RESERVE_METABOLIC_PROCESS	GBMLGG	1.31466717721198e-78	7.18110652208502e-74	NA
15744	Clinical_data	karnofsky_performance_score	GO_ENERGY_RESERVE_METABOLIC_PROCESS	GBMLGG	1.62372520645588e-20	8.86927419522394e-16	NA
15745	Clinical_data	neoplasm_histologic_grade	GO_ENERGY_RESERVE_METABOLIC_PROCESS	GBMLGG	1.65167749134266e-13	9.02195796096098e-09	NA
15748	Clinical_data	histological_type	GO_ERYTHROSE_4_PHOSPHATE_PHOSPHOENOLPYRUVATE_FAMILY_AMINO_ACID_METABOLIC_PROCESS	GBMLGG	1.02027487259836e-55	5.57304743659404e-51	NA
15749	Clinical_data	karnofsky_performance_score	GO_ERYTHROSE_4_PHOSPHATE_PHOSPHOENOLPYRUVATE_FAMILY_AMINO_ACID_METABOLIC_PROCESS	GBMLGG	1.89835601943054e-13	1.03693900849355e-08	NA
15750	Clinical_data	neoplasm_histologic_grade	GO_ERYTHROSE_4_PHOSPHATE_PHOSPHOENOLPYRUVATE_FAMILY_AMINO_ACID_METABOLIC_PROCESS	GBMLGG	5.58319089052217e-09	0.000304970636012992	NA
15753	Clinical_data	histological_type	GO_ETHANOLAMINE_CONTAINING_COMPOUND_METABOLIC_PROCESS	GBMLGG	3.64033807274944e-57	1.98846186547793e-52	NA
15754	Clinical_data	karnofsky_performance_score	GO_ETHANOLAMINE_CONTAINING_COMPOUND_METABOLIC_PROCESS	GBMLGG	1.29693994708243e-13	7.08427507294835e-09	NA
15755	Clinical_data	neoplasm_histologic_grade	GO_ETHANOLAMINE_CONTAINING_COMPOUND_METABOLIC_PROCESS	GBMLGG	1.14027648922442e-08	0.000622853226709055	NA
15763	Clinical_data	histological_type	GO_ETHER_METABOLIC_PROCESS	GBMLGG	2.20285682106527e-25	1.20326648137049e-20	NA
15768	Clinical_data	histological_type	GO_FATTY_ACID_DERIVATIVE_METABOLIC_PROCESS	GBMLGG	1.05189965858933e-80	5.74579150511249e-76	NA
15769	Clinical_data	karnofsky_performance_score	GO_FATTY_ACID_DERIVATIVE_METABOLIC_PROCESS	GBMLGG	1.53385554545651e-18	8.37837914594712e-14	NA
15770	Clinical_data	neoplasm_histologic_grade	GO_FATTY_ACID_DERIVATIVE_METABOLIC_PROCESS	GBMLGG	9.65026689835988e-14	5.27126528789112e-09	NA
15771	Clinical_data	primary_therapy_outcome_success	GO_FATTY_ACID_DERIVATIVE_METABOLIC_PROCESS	GBMLGG	3.16651232400792e-08	0.00172964402674285	NA
15773	Clinical_data	histological_type	GO_FATTY_ACID_METABOLIC_PROCESS	GBMLGG	4.60721540212953e-77	2.51659926910521e-72	NA
15774	Clinical_data	karnofsky_performance_score	GO_FATTY_ACID_METABOLIC_PROCESS	GBMLGG	2.88786116501952e-15	1.57743640416861e-10	NA
15775	Clinical_data	neoplasm_histologic_grade	GO_FATTY_ACID_METABOLIC_PROCESS	GBMLGG	4.69247034450579e-13	2.5631680762794e-08	NA
15783	Clinical_data	histological_type	GO_FAT_SOLUBLE_VITAMIN_METABOLIC_PROCESS	GBMLGG	3.16112397105642e-67	1.72670074671015e-62	NA
15784	Clinical_data	karnofsky_performance_score	GO_FAT_SOLUBLE_VITAMIN_METABOLIC_PROCESS	GBMLGG	1.81831218748615e-12	9.93216666170562e-08	NA
15785	Clinical_data	neoplasm_histologic_grade	GO_FAT_SOLUBLE_VITAMIN_METABOLIC_PROCESS	GBMLGG	3.55579252608263e-09	0.000194228055152212	NA
15789	Clinical_data	histological_type	GO_FOLIC_ACID_CONTAINING_COMPOUND_METABOLIC_PROCESS	GBMLGG	5.38937406688422e-64	2.94383779655417e-59	NA
15790	Clinical_data	karnofsky_performance_score	GO_FOLIC_ACID_CONTAINING_COMPOUND_METABOLIC_PROCESS	GBMLGG	1.34135142730457e-13	7.32686390136573e-09	NA
15791	Clinical_data	neoplasm_histologic_grade	GO_FOLIC_ACID_CONTAINING_COMPOUND_METABOLIC_PROCESS	GBMLGG	8.94196934535076e-09	0.000488437191551095	NA
15794	Clinical_data	histological_type	GO_FOLIC_ACID_METABOLIC_PROCESS	GBMLGG	3.16030594959078e-27	1.72625391884497e-22	NA
15804	Clinical_data	histological_type	GO_GANGLIOSIDE_METABOLIC_PROCESS	GBMLGG	8.1262617552076e-49	4.43880795854705e-44	NA
15805	Clinical_data	karnofsky_performance_score	GO_GANGLIOSIDE_METABOLIC_PROCESS	GBMLGG	2.2640845914529e-13	1.23671092638932e-08	NA
15806	Clinical_data	neoplasm_histologic_grade	GO_GANGLIOSIDE_METABOLIC_PROCESS	GBMLGG	1.81195673862926e-08	0.00098974512934146	NA
15809	Clinical_data	histological_type	GO_GDP_METABOLIC_PROCESS	GBMLGG	9.04421030630497e-43	4.94021899561297e-38	NA
15810	Clinical_data	karnofsky_performance_score	GO_GDP_METABOLIC_PROCESS	GBMLGG	2.32521998297347e-11	1.2701049112996e-06	NA
15814	Clinical_data	histological_type	GO_GENERATION_OF_PRECURSOR_METABOLITES_AND_ENERGY	GBMLGG	3.58533951561516e-87	1.95842000361447e-82	NA
15815	Clinical_data	karnofsky_performance_score	GO_GENERATION_OF_PRECURSOR_METABOLITES_AND_ENERGY	GBMLGG	6.27887379660691e-18	3.42970923392059e-13	NA
15816	Clinical_data	neoplasm_histologic_grade	GO_GENERATION_OF_PRECURSOR_METABOLITES_AND_ENERGY	GBMLGG	1.74100714743003e-10	9.50990334140704e-06	NA
15819	Clinical_data	histological_type	GO_GLUCAN_METABOLIC_PROCESS	GBMLGG	4.25365154567068e-67	2.3234720837917e-62	NA
15820	Clinical_data	karnofsky_performance_score	GO_GLUCAN_METABOLIC_PROCESS	GBMLGG	8.8461766338624e-18	4.83204706271466e-13	NA
15821	Clinical_data	neoplasm_histologic_grade	GO_GLUCAN_METABOLIC_PROCESS	GBMLGG	1.24979048966778e-15	6.82673059171232e-11	NA
15824	Clinical_data	histological_type	GO_GLUCOCORTICOID_METABOLIC_PROCESS	GBMLGG	8.6877576241958e-08	0.00474551384706447	NA
15829	Clinical_data	histological_type	GO_GLUCOSAMINE_CONTAINING_COMPOUND_METABOLIC_PROCESS	GBMLGG	2.73233933879656e-63	1.49248571703085e-58	NA
15830	Clinical_data	karnofsky_performance_score	GO_GLUCOSAMINE_CONTAINING_COMPOUND_METABOLIC_PROCESS	GBMLGG	1.45224268702306e-13	7.93258522932608e-09	NA
15831	Clinical_data	neoplasm_histologic_grade	GO_GLUCOSAMINE_CONTAINING_COMPOUND_METABOLIC_PROCESS	GBMLGG	2.45356093249679e-11	1.34020858815772e-06	NA
15834	Clinical_data	histological_type	GO_GLUCOSE_METABOLIC_PROCESS	GBMLGG	7.79170449545109e-78	4.25606274655025e-73	NA
15835	Clinical_data	karnofsky_performance_score	GO_GLUCOSE_METABOLIC_PROCESS	GBMLGG	4.71687424186877e-21	2.57649821713598e-16	NA
15836	Clinical_data	neoplasm_histologic_grade	GO_GLUCOSE_METABOLIC_PROCESS	GBMLGG	5.25689349857511e-11	2.87147293572668e-06	NA
15839	Clinical_data	histological_type	GO_GLUTAMATE_METABOLIC_PROCESS	GBMLGG	4.60785678548364e-22	2.51694961193473e-17	NA
15844	Clinical_data	histological_type	GO_GLUTAMINE_FAMILY_AMINO_ACID_METABOLIC_PROCESS	GBMLGG	5.83739119133994e-67	3.18855819044562e-62	NA
15845	Clinical_data	karnofsky_performance_score	GO_GLUTAMINE_FAMILY_AMINO_ACID_METABOLIC_PROCESS	GBMLGG	1.2573728894395e-16	6.86814793398535e-12	NA
15846	Clinical_data	neoplasm_histologic_grade	GO_GLUTAMINE_FAMILY_AMINO_ACID_METABOLIC_PROCESS	GBMLGG	1.76843012550001e-09	9.65969587451872e-05	NA
15849	Clinical_data	histological_type	GO_GLUTAMINE_METABOLIC_PROCESS	GBMLGG	6.07687360478036e-42	3.31937066913917e-37	NA
15850	Clinical_data	karnofsky_performance_score	GO_GLUTAMINE_METABOLIC_PROCESS	GBMLGG	3.20891722211439e-08	0.00175280685423554	NA
15854	Clinical_data	histological_type	GO_GLYCERALDEHYDE_3_PHOSPHATE_METABOLIC_PROCESS	GBMLGG	3.85007093213035e-14	2.10302424525756e-09	NA
15855	Clinical_data	karnofsky_performance_score	GO_GLYCERALDEHYDE_3_PHOSPHATE_METABOLIC_PROCESS	GBMLGG	4.31563159590602e-07	0.0235732744663175	NA
15859	Clinical_data	histological_type	GO_GLYCEROLIPID_METABOLIC_PROCESS	GBMLGG	2.88535402672252e-77	1.57606693001664e-72	NA
15860	Clinical_data	karnofsky_performance_score	GO_GLYCEROLIPID_METABOLIC_PROCESS	GBMLGG	1.3687956147833e-16	7.47677228663079e-12	NA
15861	Clinical_data	neoplasm_histologic_grade	GO_GLYCEROLIPID_METABOLIC_PROCESS	GBMLGG	3.74303833977747e-07	0.0204455983233665	NA
15864	Clinical_data	histological_type	GO_GLYCEROPHOSPHOLIPID_METABOLIC_PROCESS	GBMLGG	8.92301647998052e-70	4.87401929185976e-65	NA
15865	Clinical_data	karnofsky_performance_score	GO_GLYCEROPHOSPHOLIPID_METABOLIC_PROCESS	GBMLGG	9.28694994536394e-14	5.07281066865614e-09	NA
15866	Clinical_data	neoplasm_histologic_grade	GO_GLYCEROPHOSPHOLIPID_METABOLIC_PROCESS	GBMLGG	2.88857011483967e-07	0.0157782365382887	NA
15869	Clinical_data	histological_type	GO_GLYCINE_METABOLIC_PROCESS	GBMLGG	7.1935904221821e-55	3.92935489630853e-50	NA
15870	Clinical_data	karnofsky_performance_score	GO_GLYCINE_METABOLIC_PROCESS	GBMLGG	5.28853975106436e-13	2.88875906822388e-08	NA
15874	Clinical_data	histological_type	GO_GLYCOPROTEIN_METABOLIC_PROCESS	GBMLGG	1.47572628840305e-77	8.06085970514397e-73	NA
15875	Clinical_data	karnofsky_performance_score	GO_GLYCOPROTEIN_METABOLIC_PROCESS	GBMLGG	1.99591035268756e-20	1.09022611194853e-15	NA
15876	Clinical_data	neoplasm_histologic_grade	GO_GLYCOPROTEIN_METABOLIC_PROCESS	GBMLGG	3.43967683923585e-12	1.8788546798958e-07	NA
15877	Clinical_data	primary_therapy_outcome_success	GO_GLYCOPROTEIN_METABOLIC_PROCESS	GBMLGG	8.11271890328156e-09	0.000443141044653949	NA
15879	Clinical_data	histological_type	GO_GLYCOSPHINGOLIPID_METABOLIC_PROCESS	GBMLGG	2.3570713002088e-57	1.28750305631305e-52	NA
15880	Clinical_data	karnofsky_performance_score	GO_GLYCOSPHINGOLIPID_METABOLIC_PROCESS	GBMLGG	3.34499244852999e-13	1.82713522516054e-08	NA
15881	Clinical_data	neoplasm_histologic_grade	GO_GLYCOSPHINGOLIPID_METABOLIC_PROCESS	GBMLGG	4.9619654739242e-10	2.71037440082162e-05	NA
15884	Clinical_data	histological_type	GO_GLYCOSYLCERAMIDE_METABOLIC_PROCESS	GBMLGG	4.05595971206666e-47	2.21548687352217e-42	NA
15885	Clinical_data	karnofsky_performance_score	GO_GLYCOSYLCERAMIDE_METABOLIC_PROCESS	GBMLGG	3.62431135999759e-12	1.97970759417148e-07	NA
15886	Clinical_data	neoplasm_histologic_grade	GO_GLYCOSYLCERAMIDE_METABOLIC_PROCESS	GBMLGG	4.67135561525315e-08	0.00255163457771973	NA
15889	Clinical_data	histological_type	GO_GLYCOSYL_COMPOUND_METABOLIC_PROCESS	GBMLGG	6.34999310245158e-92	3.46855673235213e-87	NA
15890	Clinical_data	karnofsky_performance_score	GO_GLYCOSYL_COMPOUND_METABOLIC_PROCESS	GBMLGG	2.21822846012395e-19	1.2116629317735e-14	NA
15891	Clinical_data	neoplasm_histologic_grade	GO_GLYCOSYL_COMPOUND_METABOLIC_PROCESS	GBMLGG	7.01870118434682e-13	3.83382514792576e-08	NA
15894	Clinical_data	histological_type	GO_GLYOXYLATE_METABOLIC_PROCESS	GBMLGG	2.07922095822135e-54	1.13573286400925e-49	NA
15895	Clinical_data	karnofsky_performance_score	GO_GLYOXYLATE_METABOLIC_PROCESS	GBMLGG	3.00978141650455e-12	1.64403290313728e-07	NA
15896	Clinical_data	neoplasm_histologic_grade	GO_GLYOXYLATE_METABOLIC_PROCESS	GBMLGG	1.6224126711513e-09	8.86210473362975e-05	NA
15899	Clinical_data	histological_type	GO_GMP_METABOLIC_PROCESS	GBMLGG	1.5202045229956e-49	8.30381316595885e-45	NA
15900	Clinical_data	karnofsky_performance_score	GO_GMP_METABOLIC_PROCESS	GBMLGG	5.57674523631854e-14	3.04618555043428e-09	NA
15901	Clinical_data	neoplasm_histologic_grade	GO_GMP_METABOLIC_PROCESS	GBMLGG	2.81134785249201e-10	1.53564253746671e-05	NA
15904	Clinical_data	histological_type	GO_GUANOSINE_CONTAINING_COMPOUND_METABOLIC_PROCESS	GBMLGG	8.9171859948076e-63	4.87083450594376e-58	NA
15905	Clinical_data	karnofsky_performance_score	GO_GUANOSINE_CONTAINING_COMPOUND_METABOLIC_PROCESS	GBMLGG	8.94795487583437e-18	4.88764139182701e-13	NA
15906	Clinical_data	neoplasm_histologic_grade	GO_GUANOSINE_CONTAINING_COMPOUND_METABOLIC_PROCESS	GBMLGG	9.89284997366323e-10	5.40377144111407e-05	NA
15909	Clinical_data	histological_type	GO_HEME_METABOLIC_PROCESS	GBMLGG	1.93527987504787e-49	1.0571079261474e-44	NA
15910	Clinical_data	karnofsky_performance_score	GO_HEME_METABOLIC_PROCESS	GBMLGG	7.20312561839233e-07	0.0393456330653444	NA
15914	Clinical_data	histological_type	GO_HEMOGLOBIN_METABOLIC_PROCESS	GBMLGG	2.24368660024376e-07	0.0122556893165115	NA
15919	Clinical_data	histological_type	GO_HEXOSE_METABOLIC_PROCESS	GBMLGG	4.66404484848848e-83	2.54764121758986e-78	NA
15920	Clinical_data	karnofsky_performance_score	GO_HEXOSE_METABOLIC_PROCESS	GBMLGG	1.81952150908955e-19	9.93877233909983e-15	NA
15921	Clinical_data	neoplasm_histologic_grade	GO_HEXOSE_METABOLIC_PROCESS	GBMLGG	1.01716998304671e-10	5.55608759839604e-06	NA
15924	Clinical_data	histological_type	GO_HISTONE_MRNA_METABOLIC_PROCESS	GBMLGG	1.19787431503796e-67	6.54314887103185e-63	NA
15925	Clinical_data	karnofsky_performance_score	GO_HISTONE_MRNA_METABOLIC_PROCESS	GBMLGG	2.34663499719426e-16	1.28180243451742e-11	NA
15929	Clinical_data	histological_type	GO_HOMOCYSTEINE_METABOLIC_PROCESS	GBMLGG	8.04704336577762e-39	4.39553649768871e-34	NA
15930	Clinical_data	karnofsky_performance_score	GO_HOMOCYSTEINE_METABOLIC_PROCESS	GBMLGG	2.06552785919399e-07	0.0112825328252753	NA
15933	Clinical_data	histological_type	GO_HORMONE_METABOLIC_PROCESS	GBMLGG	2.73994427931695e-74	1.4966397636913e-69	NA
15934	Clinical_data	karnofsky_performance_score	GO_HORMONE_METABOLIC_PROCESS	GBMLGG	1.2991001761336e-18	7.09607489209457e-14	NA
15935	Clinical_data	neoplasm_histologic_grade	GO_HORMONE_METABOLIC_PROCESS	GBMLGG	3.24698232134548e-10	1.77359915338854e-05	NA
15938	Clinical_data	histological_type	GO_HYALURONAN_METABOLIC_PROCESS	GBMLGG	1.11490558751922e-60	6.08994879070622e-56	NA
15939	Clinical_data	karnofsky_performance_score	GO_HYALURONAN_METABOLIC_PROCESS	GBMLGG	2.36547747817676e-13	1.29209476290449e-08	NA
15940	Clinical_data	neoplasm_histologic_grade	GO_HYALURONAN_METABOLIC_PROCESS	GBMLGG	4.11599839414638e-15	2.24828180283458e-10	NA
15948	Clinical_data	histological_type	GO_ICOSANOID_METABOLIC_PROCESS	GBMLGG	1.64296546376387e-79	8.9743702527174e-75	NA
15949	Clinical_data	karnofsky_performance_score	GO_ICOSANOID_METABOLIC_PROCESS	GBMLGG	3.38119269077086e-18	1.84690888347977e-13	NA
15950	Clinical_data	neoplasm_histologic_grade	GO_ICOSANOID_METABOLIC_PROCESS	GBMLGG	5.23606037330779e-14	2.86009325771191e-09	NA
15951	Clinical_data	primary_therapy_outcome_success	GO_ICOSANOID_METABOLIC_PROCESS	GBMLGG	9.46089257476198e-09	0.000516782335111223	NA
15953	Clinical_data	histological_type	GO_IMIDAZOLE_CONTAINING_COMPOUND_METABOLIC_PROCESS	GBMLGG	1.01682408161706e-26	5.55419818101685e-22	NA
15957	Clinical_data	histological_type	GO_IMP_METABOLIC_PROCESS	GBMLGG	1.13623562982764e-25	6.20645988080751e-21	NA
15962	Clinical_data	histological_type	GO_INDOLALKYLAMINE_METABOLIC_PROCESS	GBMLGG	5.30321897585929e-30	2.89677730118362e-25	NA
15963	Clinical_data	karnofsky_performance_score	GO_INDOLALKYLAMINE_METABOLIC_PROCESS	GBMLGG	3.7622680979294e-11	2.05506370313198e-06	NA
15964	Clinical_data	neoplasm_histologic_grade	GO_INDOLALKYLAMINE_METABOLIC_PROCESS	GBMLGG	8.15302199993599e-10	4.45342520702504e-05	NA
15967	Clinical_data	histological_type	GO_INDOLE_CONTAINING_COMPOUND_METABOLIC_PROCESS	GBMLGG	8.94269433851964e-45	4.88476792852958e-40	NA
15968	Clinical_data	karnofsky_performance_score	GO_INDOLE_CONTAINING_COMPOUND_METABOLIC_PROCESS	GBMLGG	1.25451956264544e-12	6.85256220703818e-08	NA
15969	Clinical_data	neoplasm_histologic_grade	GO_INDOLE_CONTAINING_COMPOUND_METABOLIC_PROCESS	GBMLGG	4.75062573101044e-08	0.00259493429304983	NA
15972	Clinical_data	histological_type	GO_INOSITOL_METABOLIC_PROCESS	GBMLGG	9.78878946397475e-26	5.34693046890693e-21	NA
15977	Clinical_data	histological_type	GO_INOSITOL_PHOSPHATE_METABOLIC_PROCESS	GBMLGG	4.42764141224007e-63	2.41851056860789e-58	NA
15978	Clinical_data	karnofsky_performance_score	GO_INOSITOL_PHOSPHATE_METABOLIC_PROCESS	GBMLGG	9.44581836725177e-12	5.15958936674393e-07	NA
15979	Clinical_data	neoplasm_histologic_grade	GO_INOSITOL_PHOSPHATE_METABOLIC_PROCESS	GBMLGG	3.16193180790703e-12	1.72714201143306e-07	NA
15982	Clinical_data	histological_type	GO_ISOPRENOID_METABOLIC_PROCESS	GBMLGG	4.32810478901216e-74	2.36414067890211e-69	NA
15983	Clinical_data	karnofsky_performance_score	GO_ISOPRENOID_METABOLIC_PROCESS	GBMLGG	6.32120987439705e-19	3.4528344696919e-14	NA
15984	Clinical_data	neoplasm_histologic_grade	GO_ISOPRENOID_METABOLIC_PROCESS	GBMLGG	1.48201385663554e-09	8.09520428910033e-05	NA
15987	Clinical_data	histological_type	GO_KETONE_BODY_METABOLIC_PROCESS	GBMLGG	2.03438659860299e-12	1.11124299175491e-07	NA
15992	Clinical_data	histological_type	GO_LEUKOTRIENE_METABOLIC_PROCESS	GBMLGG	3.74440390760721e-74	2.04530574645228e-69	NA
15993	Clinical_data	karnofsky_performance_score	GO_LEUKOTRIENE_METABOLIC_PROCESS	GBMLGG	5.05986462662772e-18	2.76384985500286e-13	NA
15994	Clinical_data	neoplasm_histologic_grade	GO_LEUKOTRIENE_METABOLIC_PROCESS	GBMLGG	3.36325319049311e-12	1.83710979024305e-07	NA
15995	Clinical_data	primary_therapy_outcome_success	GO_LEUKOTRIENE_METABOLIC_PROCESS	GBMLGG	5.01946283413676e-10	2.74178118389052e-05	NA
15997	Clinical_data	histological_type	GO_LIPID_METABOLIC_PROCESS	GBMLGG	2.25881949837374e-79	1.23383497459669e-74	NA
15998	Clinical_data	karnofsky_performance_score	GO_LIPID_METABOLIC_PROCESS	GBMLGG	7.92934955349372e-17	4.33124860660487e-12	NA
15999	Clinical_data	neoplasm_histologic_grade	GO_LIPID_METABOLIC_PROCESS	GBMLGG	1.10404311461657e-11	6.03061470497009e-07	NA
16002	Clinical_data	histological_type	GO_LIPOSACCHARIDE_METABOLIC_PROCESS	GBMLGG	3.99015817089621e-64	2.17954409768864e-59	NA
16003	Clinical_data	karnofsky_performance_score	GO_LIPOSACCHARIDE_METABOLIC_PROCESS	GBMLGG	1.08909534355377e-13	5.94896549509378e-09	NA
16004	Clinical_data	neoplasm_histologic_grade	GO_LIPOSACCHARIDE_METABOLIC_PROCESS	GBMLGG	2.06141540567893e-10	1.126006937044e-05	NA
16007	Clinical_data	histological_type	GO_LONG_CHAIN_FATTY_ACID_METABOLIC_PROCESS	GBMLGG	2.33483777585463e-74	1.27535843830507e-69	NA
16008	Clinical_data	karnofsky_performance_score	GO_LONG_CHAIN_FATTY_ACID_METABOLIC_PROCESS	GBMLGG	2.0343112025558e-14	1.11120180817205e-09	NA
16009	Clinical_data	neoplasm_histologic_grade	GO_LONG_CHAIN_FATTY_ACID_METABOLIC_PROCESS	GBMLGG	1.88978594824049e-10	1.0322577785074e-05	NA
16012	Clinical_data	histological_type	GO_LYSINE_METABOLIC_PROCESS	GBMLGG	8.00844370664578e-12	4.37445220588113e-07	NA
16017	Clinical_data	histological_type	GO_L_ASCORBIC_ACID_METABOLIC_PROCESS	GBMLGG	7.03591044311054e-54	3.84322536134027e-49	NA
16018	Clinical_data	karnofsky_performance_score	GO_L_ASCORBIC_ACID_METABOLIC_PROCESS	GBMLGG	4.20367874712758e-14	2.2961754420435e-09	NA
16022	Clinical_data	histological_type	GO_L_PHENYLALANINE_METABOLIC_PROCESS	GBMLGG	4.39115556997773e-57	2.39858090698894e-52	NA
16023	Clinical_data	karnofsky_performance_score	GO_L_PHENYLALANINE_METABOLIC_PROCESS	GBMLGG	1.18159758290633e-12	6.45424047710923e-08	NA
16024	Clinical_data	neoplasm_histologic_grade	GO_L_PHENYLALANINE_METABOLIC_PROCESS	GBMLGG	4.67559811841461e-09	0.000255395196022161	NA
16027	Clinical_data	histological_type	GO_MELANIN_METABOLIC_PROCESS	GBMLGG	7.27937240608413e-13	3.97621158937533e-08	NA
16032	Clinical_data	histological_type	GO_MEMBRANE_LIPID_METABOLIC_PROCESS	GBMLGG	1.71087432995049e-62	9.34530885248856e-58	NA
16033	Clinical_data	karnofsky_performance_score	GO_MEMBRANE_LIPID_METABOLIC_PROCESS	GBMLGG	7.49781047549605e-15	4.09552901603021e-10	NA
16034	Clinical_data	neoplasm_histologic_grade	GO_MEMBRANE_LIPID_METABOLIC_PROCESS	GBMLGG	5.03703029518702e-09	0.000275137705814001	NA
16037	Clinical_data	histological_type	GO_METHIONINE_METABOLIC_PROCESS	GBMLGG	1.82923493414783e-30	9.99182998079571e-26	NA
16038	Clinical_data	karnofsky_performance_score	GO_METHIONINE_METABOLIC_PROCESS	GBMLGG	4.22543377159957e-12	2.30805868906083e-07	NA
16042	Clinical_data	histological_type	GO_MITOCHONDRIAL_DNA_METABOLIC_PROCESS	GBMLGG	1.0882749393736e-66	5.94448420134042e-62	NA
16043	Clinical_data	karnofsky_performance_score	GO_MITOCHONDRIAL_DNA_METABOLIC_PROCESS	GBMLGG	6.76067403236442e-12	3.69288297669842e-07	NA
16044	Clinical_data	neoplasm_histologic_grade	GO_MITOCHONDRIAL_DNA_METABOLIC_PROCESS	GBMLGG	2.7080278219183e-11	1.47920603716643e-06	NA
16045	Clinical_data	primary_therapy_outcome_success	GO_MITOCHONDRIAL_DNA_METABOLIC_PROCESS	GBMLGG	4.66808369102571e-09	0.000254984735454897	NA
16047	Clinical_data	histological_type	GO_MITOCHONDRIAL_RNA_METABOLIC_PROCESS	GBMLGG	2.18376357550425e-63	1.19283717784769e-58	NA
16048	Clinical_data	karnofsky_performance_score	GO_MITOCHONDRIAL_RNA_METABOLIC_PROCESS	GBMLGG	1.2736038324191e-15	6.95680621382284e-11	NA
16052	Clinical_data	histological_type	GO_MONOCARBOXYLIC_ACID_METABOLIC_PROCESS	GBMLGG	2.20158048219225e-84	1.20256930678787e-79	NA
16053	Clinical_data	karnofsky_performance_score	GO_MONOCARBOXYLIC_ACID_METABOLIC_PROCESS	GBMLGG	1.2991001761336e-18	7.09607489209457e-14	NA
16054	Clinical_data	neoplasm_histologic_grade	GO_MONOCARBOXYLIC_ACID_METABOLIC_PROCESS	GBMLGG	3.41580195559699e-11	1.86581350220574e-06	NA
16057	Clinical_data	histological_type	GO_MONOSACCHARIDE_METABOLIC_PROCESS	GBMLGG	1.15835468614735e-79	6.32728080214267e-75	NA
16058	Clinical_data	karnofsky_performance_score	GO_MONOSACCHARIDE_METABOLIC_PROCESS	GBMLGG	4.38618181102976e-21	2.39586409063878e-16	NA
16059	Clinical_data	neoplasm_histologic_grade	GO_MONOSACCHARIDE_METABOLIC_PROCESS	GBMLGG	1.57009571510209e-09	8.57633382460217e-05	NA
16062	Clinical_data	histological_type	GO_MUCOPOLYSACCHARIDE_METABOLIC_PROCESS	GBMLGG	3.29793972158467e-73	1.80143361412119e-68	NA
16063	Clinical_data	karnofsky_performance_score	GO_MUCOPOLYSACCHARIDE_METABOLIC_PROCESS	GBMLGG	1.26019279349283e-18	6.88355109589591e-14	NA
16064	Clinical_data	neoplasm_histologic_grade	GO_MUCOPOLYSACCHARIDE_METABOLIC_PROCESS	GBMLGG	2.34250765017926e-15	1.27954795375742e-10	NA
16065	Clinical_data	primary_therapy_outcome_success	GO_MUCOPOLYSACCHARIDE_METABOLIC_PROCESS	GBMLGG	5.87682421429018e-09	0.000321009769057173	NA
16067	Clinical_data	histological_type	GO_NADH_METABOLIC_PROCESS	GBMLGG	1.47324996743823e-50	8.04733329713782e-46	NA
16068	Clinical_data	karnofsky_performance_score	GO_NADH_METABOLIC_PROCESS	GBMLGG	2.82071208961435e-12	1.54075756471004e-07	NA
16069	Clinical_data	neoplasm_histologic_grade	GO_NADH_METABOLIC_PROCESS	GBMLGG	5.74234327141265e-11	3.13664016514373e-06	NA
16072	Clinical_data	histological_type	GO_NADP_METABOLIC_PROCESS	GBMLGG	1.55550311431836e-14	8.49662466134117e-10	NA
16077	Clinical_data	histological_type	GO_NAD_METABOLIC_PROCESS	GBMLGG	1.375745746909e-75	7.51473599334103e-71	NA
16078	Clinical_data	karnofsky_performance_score	GO_NAD_METABOLIC_PROCESS	GBMLGG	3.50513484986377e-18	1.91460980904109e-13	NA
16079	Clinical_data	neoplasm_histologic_grade	GO_NAD_METABOLIC_PROCESS	GBMLGG	1.85486368337518e-16	1.01318218977003e-11	NA
16082	Clinical_data	histological_type	GO_NEUROTRANSMITTER_METABOLIC_PROCESS	GBMLGG	1.60443852511155e-36	8.76392455571681e-32	NA
16083	Clinical_data	karnofsky_performance_score	GO_NEUROTRANSMITTER_METABOLIC_PROCESS	GBMLGG	2.2746278128122e-08	0.00124246995019241	NA
16087	Clinical_data	histological_type	GO_NEUTRAL_LIPID_METABOLIC_PROCESS	GBMLGG	3.24199981611203e-89	1.77087755955487e-84	NA
16088	Clinical_data	karnofsky_performance_score	GO_NEUTRAL_LIPID_METABOLIC_PROCESS	GBMLGG	5.96235735869169e-19	3.25681846003816e-14	NA
16089	Clinical_data	neoplasm_histologic_grade	GO_NEUTRAL_LIPID_METABOLIC_PROCESS	GBMLGG	3.54120396022273e-11	1.93431183919246e-06	NA
16092	Clinical_data	histological_type	GO_NITRIC_OXIDE_METABOLIC_PROCESS	GBMLGG	9.81322413691706e-28	5.36027742030821e-23	NA
16096	Clinical_data	histological_type	GO_NITROGEN_CYCLE_METABOLIC_PROCESS	GBMLGG	7.61305676833314e-10	4.15847999856661e-05	NA
16101	Clinical_data	histological_type	GO_NUCLEOBASE_CONTAINING_SMALL_MOLECULE_METABOLIC_PROCESS	GBMLGG	1.59564019514453e-88	8.71586543793796e-84	NA
16102	Clinical_data	karnofsky_performance_score	GO_NUCLEOBASE_CONTAINING_SMALL_MOLECULE_METABOLIC_PROCESS	GBMLGG	9.23281571622577e-20	5.043240928674e-15	NA
16103	Clinical_data	neoplasm_histologic_grade	GO_NUCLEOBASE_CONTAINING_SMALL_MOLECULE_METABOLIC_PROCESS	GBMLGG	1.06781704159694e-13	5.83273702631498e-09	NA
16106	Clinical_data	histological_type	GO_NUCLEOBASE_METABOLIC_PROCESS	GBMLGG	6.54638778382288e-76	3.57583339915757e-71	NA
16107	Clinical_data	karnofsky_performance_score	GO_NUCLEOBASE_METABOLIC_PROCESS	GBMLGG	9.13889851953935e-17	4.99194053832798e-12	NA
16108	Clinical_data	neoplasm_histologic_grade	GO_NUCLEOBASE_METABOLIC_PROCESS	GBMLGG	6.18662057450194e-20	3.37931775641019e-15	NA
16111	Clinical_data	histological_type	GO_NUCLEOSIDE_BISPHOSPHATE_METABOLIC_PROCESS	GBMLGG	8.68023278121175e-35	4.7414035520813e-30	NA
16116	Clinical_data	histological_type	GO_NUCLEOSIDE_DIPHOSPHATE_METABOLIC_PROCESS	GBMLGG	5.35139369229937e-75	2.92309177654469e-70	NA
16117	Clinical_data	karnofsky_performance_score	GO_NUCLEOSIDE_DIPHOSPHATE_METABOLIC_PROCESS	GBMLGG	3.00309550995206e-19	1.64038086040111e-14	NA
16118	Clinical_data	neoplasm_histologic_grade	GO_NUCLEOSIDE_DIPHOSPHATE_METABOLIC_PROCESS	GBMLGG	7.74279029688903e-14	4.22934434386969e-09	NA
16121	Clinical_data	histological_type	GO_NUCLEOSIDE_TRIPHOSPHATE_METABOLIC_PROCESS	GBMLGG	1.7141118975336e-79	9.36299341789776e-75	NA
16122	Clinical_data	karnofsky_performance_score	GO_NUCLEOSIDE_TRIPHOSPHATE_METABOLIC_PROCESS	GBMLGG	2.25053314864981e-17	1.22930872178699e-12	NA
16123	Clinical_data	neoplasm_histologic_grade	GO_NUCLEOSIDE_TRIPHOSPHATE_METABOLIC_PROCESS	GBMLGG	7.94988652681964e-14	4.34246651754469e-09	NA
16126	Clinical_data	histological_type	GO_NUCLEOTIDE_SUGAR_METABOLIC_PROCESS	GBMLGG	2.33313839466206e-07	0.0127443018531626	NA
16131	Clinical_data	histological_type	GO_N_ACETYLGLUCOSAMINE_METABOLIC_PROCESS	GBMLGG	1.48267112933137e-50	8.09879450974673e-46	NA
16132	Clinical_data	karnofsky_performance_score	GO_N_ACETYLGLUCOSAMINE_METABOLIC_PROCESS	GBMLGG	1.03962810233342e-11	5.67876058337583e-07	NA
16136	Clinical_data	histological_type	GO_OLIGOSACCHARIDE_METABOLIC_PROCESS	GBMLGG	1.25933476359238e-62	6.87886427917065e-58	NA
16137	Clinical_data	karnofsky_performance_score	GO_OLIGOSACCHARIDE_METABOLIC_PROCESS	GBMLGG	2.29962190173656e-12	1.25612247138556e-07	NA
16138	Clinical_data	neoplasm_histologic_grade	GO_OLIGOSACCHARIDE_METABOLIC_PROCESS	GBMLGG	7.89588401066421e-12	4.31296872314511e-07	NA
16141	Clinical_data	histological_type	GO_ORGANIC_ACID_METABOLIC_PROCESS	GBMLGG	1.47049692604716e-79	8.03229535914741e-75	NA
16142	Clinical_data	karnofsky_performance_score	GO_ORGANIC_ACID_METABOLIC_PROCESS	GBMLGG	1.4912565456126e-19	8.14569062909972e-15	NA
16143	Clinical_data	neoplasm_histologic_grade	GO_ORGANIC_ACID_METABOLIC_PROCESS	GBMLGG	1.05741195313889e-12	5.77590131163058e-08	NA
16144	Clinical_data	primary_therapy_outcome_success	GO_ORGANIC_ACID_METABOLIC_PROCESS	GBMLGG	2.35167923697624e-09	0.000128455774961353	NA
16146	Clinical_data	histological_type	GO_ORGANIC_HYDROXY_COMPOUND_METABOLIC_PROCESS	GBMLGG	4.52018265509451e-70	2.46905937169227e-65	NA
16147	Clinical_data	karnofsky_performance_score	GO_ORGANIC_HYDROXY_COMPOUND_METABOLIC_PROCESS	GBMLGG	9.62638922134942e-18	5.25822258437769e-13	NA
16148	Clinical_data	neoplasm_histologic_grade	GO_ORGANIC_HYDROXY_COMPOUND_METABOLIC_PROCESS	GBMLGG	3.57330776919321e-10	1.95184790276641e-05	NA
16149	Clinical_data	primary_therapy_outcome_success	GO_ORGANIC_HYDROXY_COMPOUND_METABOLIC_PROCESS	GBMLGG	1.59808207999448e-08	0.000872920374555387	NA
16151	Clinical_data	histological_type	GO_ORGANONITROGEN_COMPOUND_METABOLIC_PROCESS	GBMLGG	3.47185837123275e-81	1.89643319811847e-76	NA
16152	Clinical_data	karnofsky_performance_score	GO_ORGANONITROGEN_COMPOUND_METABOLIC_PROCESS	GBMLGG	3.27087018494021e-18	1.78664742111989e-13	NA
16153	Clinical_data	neoplasm_histologic_grade	GO_ORGANONITROGEN_COMPOUND_METABOLIC_PROCESS	GBMLGG	1.92842721701006e-10	1.05336479874741e-05	NA
16154	Clinical_data	primary_therapy_outcome_success	GO_ORGANONITROGEN_COMPOUND_METABOLIC_PROCESS	GBMLGG	8.64458896085119e-07	0.0472193382808575	NA
16156	Clinical_data	histological_type	GO_ORGANOPHOSPHATE_METABOLIC_PROCESS	GBMLGG	9.21816503377457e-82	5.03523828639868e-77	NA
16157	Clinical_data	karnofsky_performance_score	GO_ORGANOPHOSPHATE_METABOLIC_PROCESS	GBMLGG	5.36099830029943e-19	2.92833810157256e-14	NA
16158	Clinical_data	neoplasm_histologic_grade	GO_ORGANOPHOSPHATE_METABOLIC_PROCESS	GBMLGG	2.5734065575249e-10	1.40567186391683e-05	NA
16166	Clinical_data	histological_type	GO_OXIDOREDUCTION_COENZYME_METABOLIC_PROCESS	GBMLGG	3.38191175180601e-80	1.847301656189e-75	NA
16167	Clinical_data	karnofsky_performance_score	GO_OXIDOREDUCTION_COENZYME_METABOLIC_PROCESS	GBMLGG	5.33497703447595e-20	2.9141245055418e-15	NA
16168	Clinical_data	neoplasm_histologic_grade	GO_OXIDOREDUCTION_COENZYME_METABOLIC_PROCESS	GBMLGG	3.14861001783313e-12	1.71986525004099e-07	NA
16171	Clinical_data	histological_type	GO_PENTOSE_METABOLIC_PROCESS	GBMLGG	6.22418208508891e-39	3.39983498033811e-34	NA
16176	Clinical_data	histological_type	GO_PHENOL_CONTAINING_COMPOUND_METABOLIC_PROCESS	GBMLGG	3.01557728923502e-27	1.64719878269884e-22	NA
16181	Clinical_data	histological_type	GO_PHOSPHATE_CONTAINING_COMPOUND_METABOLIC_PROCESS	GBMLGG	9.02358376588737e-79	4.92895216044066e-74	NA
16182	Clinical_data	karnofsky_performance_score	GO_PHOSPHATE_CONTAINING_COMPOUND_METABOLIC_PROCESS	GBMLGG	1.51079750180851e-20	8.25242919412862e-16	NA
16183	Clinical_data	neoplasm_histologic_grade	GO_PHOSPHATE_CONTAINING_COMPOUND_METABOLIC_PROCESS	GBMLGG	3.32146522358791e-10	1.81428394908042e-05	NA
16186	Clinical_data	histological_type	GO_PHOSPHATIDIC_ACID_METABOLIC_PROCESS	GBMLGG	1.1861404051318e-57	6.47905473495145e-53	NA
16187	Clinical_data	karnofsky_performance_score	GO_PHOSPHATIDIC_ACID_METABOLIC_PROCESS	GBMLGG	3.47475194862987e-12	1.8980137569001e-07	NA
16191	Clinical_data	histological_type	GO_PHOSPHATIDYLCHOLINE_METABOLIC_PROCESS	GBMLGG	4.61426550157594e-71	2.52045024492583e-66	NA
16192	Clinical_data	karnofsky_performance_score	GO_PHOSPHATIDYLCHOLINE_METABOLIC_PROCESS	GBMLGG	2.46392258861738e-15	1.34586843558047e-10	NA
16193	Clinical_data	neoplasm_histologic_grade	GO_PHOSPHATIDYLCHOLINE_METABOLIC_PROCESS	GBMLGG	3.07611983889919e-07	0.016802689396019	NA
16196	Clinical_data	histological_type	GO_PHOSPHATIDYLETHANOLAMINE_METABOLIC_PROCESS	GBMLGG	2.34488872100864e-41	1.28084856607655e-36	NA
16197	Clinical_data	karnofsky_performance_score	GO_PHOSPHATIDYLETHANOLAMINE_METABOLIC_PROCESS	GBMLGG	7.0825083027576e-09	0.000386867851021528	NA
16198	Clinical_data	neoplasm_histologic_grade	GO_PHOSPHATIDYLETHANOLAMINE_METABOLIC_PROCESS	GBMLGG	2.11489038063563e-10	1.1552165726146e-05	NA
16201	Clinical_data	histological_type	GO_PHOSPHATIDYLGLYCEROL_METABOLIC_PROCESS	GBMLGG	6.5407869238291e-76	3.57277404140317e-71	NA
16202	Clinical_data	karnofsky_performance_score	GO_PHOSPHATIDYLGLYCEROL_METABOLIC_PROCESS	GBMLGG	3.48192702490763e-18	1.9019329988153e-13	NA
16203	Clinical_data	neoplasm_histologic_grade	GO_PHOSPHATIDYLGLYCEROL_METABOLIC_PROCESS	GBMLGG	8.59163977788019e-10	4.6930113958715e-05	NA
16204	Clinical_data	primary_therapy_outcome_success	GO_PHOSPHATIDYLGLYCEROL_METABOLIC_PROCESS	GBMLGG	1.38007531500146e-07	0.00753838539313248	NA
16206	Clinical_data	histological_type	GO_PHOSPHATIDYLINOSITOL_METABOLIC_PROCESS	GBMLGG	1.88765589395216e-82	1.03109427895349e-77	NA
16207	Clinical_data	karnofsky_performance_score	GO_PHOSPHATIDYLINOSITOL_METABOLIC_PROCESS	GBMLGG	1.32811132680842e-16	7.25454250042565e-12	NA
16208	Clinical_data	neoplasm_histologic_grade	GO_PHOSPHATIDYLINOSITOL_METABOLIC_PROCESS	GBMLGG	2.04125446233102e-08	0.00111499442495907	NA
16211	Clinical_data	histological_type	GO_PHOSPHATIDYLSERINE_METABOLIC_PROCESS	GBMLGG	4.13260926433217e-47	2.25735515845616e-42	NA
16212	Clinical_data	karnofsky_performance_score	GO_PHOSPHATIDYLSERINE_METABOLIC_PROCESS	GBMLGG	6.8302264249549e-12	3.73087458010312e-07	NA
16214	Clinical_data	primary_therapy_outcome_success	GO_PHOSPHATIDYLSERINE_METABOLIC_PROCESS	GBMLGG	8.595728774129e-07	0.0469524492829248	NA
16216	Clinical_data	histological_type	GO_PHOSPHOLIPID_METABOLIC_PROCESS	GBMLGG	1.07936203464393e-73	5.89579924183553e-69	NA
16217	Clinical_data	karnofsky_performance_score	GO_PHOSPHOLIPID_METABOLIC_PROCESS	GBMLGG	1.21782549796441e-16	6.65212821753101e-12	NA
16218	Clinical_data	neoplasm_histologic_grade	GO_PHOSPHOLIPID_METABOLIC_PROCESS	GBMLGG	7.40236514374760e-09	0.000404339391246925	NA
16221	Clinical_data	histological_type	GO_PIGMENT_METABOLIC_PROCESS	GBMLGG	2.4473782130794e-41	1.33683140133036e-36	NA
16226	Clinical_data	histological_type	GO_POLYAMINE_METABOLIC_PROCESS	GBMLGG	1.59147649888338e-47	8.69312207985067e-43	NA
16227	Clinical_data	karnofsky_performance_score	GO_POLYAMINE_METABOLIC_PROCESS	GBMLGG	1.45717122640518e-11	7.959506389993e-07	NA
16228	Clinical_data	neoplasm_histologic_grade	GO_POLYAMINE_METABOLIC_PROCESS	GBMLGG	2.84363695514672e-08	0.00155327981400979	NA
16231	Clinical_data	histological_type	GO_POLYOL_METABOLIC_PROCESS	GBMLGG	1.68020594188171e-55	9.17778891634045e-51	NA
16232	Clinical_data	karnofsky_performance_score	GO_POLYOL_METABOLIC_PROCESS	GBMLGG	1.29662690416399e-07	0.00708256513861497	NA
16233	Clinical_data	neoplasm_histologic_grade	GO_POLYOL_METABOLIC_PROCESS	GBMLGG	3.20839398809894e-14	1.75252104811928e-09	NA
16236	Clinical_data	histological_type	GO_POLYSACCHARIDE_METABOLIC_PROCESS	GBMLGG	5.8208518756182e-61	3.17952392001893e-56	NA
16237	Clinical_data	karnofsky_performance_score	GO_POLYSACCHARIDE_METABOLIC_PROCESS	GBMLGG	5.46870855837524e-16	2.98717267584131e-11	NA
16238	Clinical_data	neoplasm_histologic_grade	GO_POLYSACCHARIDE_METABOLIC_PROCESS	GBMLGG	4.83795843232095e-14	2.64263803448667e-09	NA
16241	Clinical_data	histological_type	GO_PORPHYRIN_CONTAINING_COMPOUND_METABOLIC_PROCESS	GBMLGG	4.21437702320181e-55	2.30201916138353e-50	NA
16242	Clinical_data	karnofsky_performance_score	GO_PORPHYRIN_CONTAINING_COMPOUND_METABOLIC_PROCESS	GBMLGG	1.82106112317029e-12	9.94718217309305e-08	NA
16246	Clinical_data	histological_type	GO_PRIMARY_ALCOHOL_METABOLIC_PROCESS	GBMLGG	4.37297448422224e-52	2.38864985251671e-47	NA
16247	Clinical_data	karnofsky_performance_score	GO_PRIMARY_ALCOHOL_METABOLIC_PROCESS	GBMLGG	7.82273736500999e-16	4.27301383088941e-11	NA
16248	Clinical_data	neoplasm_histologic_grade	GO_PRIMARY_ALCOHOL_METABOLIC_PROCESS	GBMLGG	1.4703457414488e-08	0.000803146954351578	NA
16251	Clinical_data	histological_type	GO_PRIMARY_AMINO_COMPOUND_METABOLIC_PROCESS	GBMLGG	2.87854045866042e-12	1.57234515473408e-07	NA
16256	Clinical_data	histological_type	GO_PROGESTERONE_METABOLIC_PROCESS	GBMLGG	6.96800632847919e-58	3.80613409680519e-53	NA
16257	Clinical_data	karnofsky_performance_score	GO_PROGESTERONE_METABOLIC_PROCESS	GBMLGG	8.25154662835963e-17	4.50724231480888e-12	NA
16258	Clinical_data	neoplasm_histologic_grade	GO_PROGESTERONE_METABOLIC_PROCESS	GBMLGG	9.5926802844911e-08	0.00523980975179757	NA
16261	Clinical_data	histological_type	GO_PROSTAGLANDIN_METABOLIC_PROCESS	GBMLGG	1.28141328934653e-74	6.99946381039755e-70	NA
16262	Clinical_data	karnofsky_performance_score	GO_PROSTAGLANDIN_METABOLIC_PROCESS	GBMLGG	1.11925086390562e-17	6.11368399391165e-13	NA
16263	Clinical_data	neoplasm_histologic_grade	GO_PROSTAGLANDIN_METABOLIC_PROCESS	GBMLGG	5.37072447601208e-12	2.93365083053208e-07	NA
16264	Clinical_data	primary_therapy_outcome_success	GO_PROSTAGLANDIN_METABOLIC_PROCESS	GBMLGG	2.56349073474244e-09	0.000140025554403836	NA
16266	Clinical_data	histological_type	GO_PROSTANOID_METABOLIC_PROCESS	GBMLGG	7.96641706493666e-75	4.35149599338035e-70	NA
16267	Clinical_data	karnofsky_performance_score	GO_PROSTANOID_METABOLIC_PROCESS	GBMLGG	2.78925817568069e-17	1.52357649330206e-12	NA
16268	Clinical_data	neoplasm_histologic_grade	GO_PROSTANOID_METABOLIC_PROCESS	GBMLGG	9.57935915030009e-12	5.23253334866842e-07	NA
16269	Clinical_data	primary_therapy_outcome_success	GO_PROSTANOID_METABOLIC_PROCESS	GBMLGG	7.93097230097124e-09	0.000433213499995952	NA
16271	Clinical_data	histological_type	GO_PTERIDINE_CONTAINING_COMPOUND_METABOLIC_PROCESS	GBMLGG	2.05598928030246e-58	1.12304302457961e-53	NA
16272	Clinical_data	karnofsky_performance_score	GO_PTERIDINE_CONTAINING_COMPOUND_METABOLIC_PROCESS	GBMLGG	2.34690655347733e-12	1.28195076670592e-07	NA
16273	Clinical_data	neoplasm_histologic_grade	GO_PTERIDINE_CONTAINING_COMPOUND_METABOLIC_PROCESS	GBMLGG	4.99273445067437e-07	0.0272718133899186	NA
16276	Clinical_data	histological_type	GO_PURINE_CONTAINING_COMPOUND_METABOLIC_PROCESS	GBMLGG	2.15963582428519e-78	1.1796578762993e-73	NA
16277	Clinical_data	karnofsky_performance_score	GO_PURINE_CONTAINING_COMPOUND_METABOLIC_PROCESS	GBMLGG	2.88666715516093e-18	1.57678420016355e-13	NA
16278	Clinical_data	neoplasm_histologic_grade	GO_PURINE_CONTAINING_COMPOUND_METABOLIC_PROCESS	GBMLGG	1.78595268602979e-12	9.75540935690052e-08	NA
16281	Clinical_data	histological_type	GO_PURINE_DEOXYRIBONUCLEOTIDE_METABOLIC_PROCESS	GBMLGG	1.66077922333604e-15	9.07167435162843e-11	NA
16286	Clinical_data	histological_type	GO_PURINE_NUCLEOSIDE_BISPHOSPHATE_METABOLIC_PROCESS	GBMLGG	6.98073308247006e-35	3.81308583163762e-30	NA
16291	Clinical_data	histological_type	GO_PURINE_RIBONUCLEOSIDE_BISPHOSPHATE_METABOLIC_PROCESS	GBMLGG	7.17952564738468e-16	3.92167229437093e-11	NA
16296	Clinical_data	histological_type	GO_PYRIMIDINE_CONTAINING_COMPOUND_METABOLIC_PROCESS	GBMLGG	1.39333963287651e-86	7.61083907666134e-82	NA
16297	Clinical_data	karnofsky_performance_score	GO_PYRIMIDINE_CONTAINING_COMPOUND_METABOLIC_PROCESS	GBMLGG	3.51295967731579e-19	1.9188839645402e-14	NA
16298	Clinical_data	neoplasm_histologic_grade	GO_PYRIMIDINE_CONTAINING_COMPOUND_METABOLIC_PROCESS	GBMLGG	3.53764657728521e-14	1.9323686899105e-09	NA
16301	Clinical_data	histological_type	GO_PYRIMIDINE_DEOXYRIBONUCLEOTIDE_METABOLIC_PROCESS	GBMLGG	6.92998214408053e-56	3.78536414656111e-51	NA
16302	Clinical_data	karnofsky_performance_score	GO_PYRIMIDINE_DEOXYRIBONUCLEOTIDE_METABOLIC_PROCESS	GBMLGG	6.38763904778016e-13	3.48912007706896e-08	NA
16303	Clinical_data	neoplasm_histologic_grade	GO_PYRIMIDINE_DEOXYRIBONUCLEOTIDE_METABOLIC_PROCESS	GBMLGG	4.00119448648511e-14	2.18557246435276e-09	NA
16306	Clinical_data	histological_type	GO_PYRIMIDINE_NUCLEOBASE_METABOLIC_PROCESS	GBMLGG	2.35063321074896e-74	1.28398637870741e-69	NA
16307	Clinical_data	karnofsky_performance_score	GO_PYRIMIDINE_NUCLEOBASE_METABOLIC_PROCESS	GBMLGG	4.8530903386578e-15	2.65090353568505e-10	NA
16308	Clinical_data	neoplasm_histologic_grade	GO_PYRIMIDINE_NUCLEOBASE_METABOLIC_PROCESS	GBMLGG	1.27334966321897e-13	6.95541786540097e-09	NA
16311	Clinical_data	histological_type	GO_PYRIMIDINE_NUCLEOSIDE_METABOLIC_PROCESS	GBMLGG	6.47734018277335e-84	3.53811752803628e-79	NA
16312	Clinical_data	karnofsky_performance_score	GO_PYRIMIDINE_NUCLEOSIDE_METABOLIC_PROCESS	GBMLGG	7.09199348112619e-19	3.87385959919556e-14	NA
16313	Clinical_data	neoplasm_histologic_grade	GO_PYRIMIDINE_NUCLEOSIDE_METABOLIC_PROCESS	GBMLGG	8.53618520250856e-14	4.66272044316625e-09	NA
16316	Clinical_data	histological_type	GO_PYRIMIDINE_NUCLEOSIDE_MONOPHOSPHATE_METABOLIC_PROCESS	GBMLGG	2.93660430863177e-75	1.60406137150393e-70	NA
16317	Clinical_data	karnofsky_performance_score	GO_PYRIMIDINE_NUCLEOSIDE_MONOPHOSPHATE_METABOLIC_PROCESS	GBMLGG	1.36826828777401e-17	7.47389186830798e-13	NA
16318	Clinical_data	neoplasm_histologic_grade	GO_PYRIMIDINE_NUCLEOSIDE_MONOPHOSPHATE_METABOLIC_PROCESS	GBMLGG	2.39709030164801e-15	1.30936263546919e-10	NA
16319	Clinical_data	primary_therapy_outcome_success	GO_PYRIMIDINE_NUCLEOSIDE_MONOPHOSPHATE_METABOLIC_PROCESS	GBMLGG	6.14889966772212e-07	0.0335871346549986	NA
16321	Clinical_data	histological_type	GO_PYRIMIDINE_NUCLEOSIDE_TRIPHOSPHATE_METABOLIC_PROCESS	GBMLGG	2.55244910340174e-66	1.39422427375113e-61	NA
16322	Clinical_data	karnofsky_performance_score	GO_PYRIMIDINE_NUCLEOSIDE_TRIPHOSPHATE_METABOLIC_PROCESS	GBMLGG	3.8267986010119e-17	2.09031219983073e-12	NA
16323	Clinical_data	neoplasm_histologic_grade	GO_PYRIMIDINE_NUCLEOSIDE_TRIPHOSPHATE_METABOLIC_PROCESS	GBMLGG	8.29773017267948e-15	4.53246915222271e-10	NA
16326	Clinical_data	histological_type	GO_PYRIMIDINE_RIBONUCLEOSIDE_METABOLIC_PROCESS	GBMLGG	1.60935774689651e-52	8.79079482087279e-48	NA
16327	Clinical_data	karnofsky_performance_score	GO_PYRIMIDINE_RIBONUCLEOSIDE_METABOLIC_PROCESS	GBMLGG	2.65979772383103e-10	1.45286131068822e-05	NA
16331	Clinical_data	histological_type	GO_PYRIMIDINE_RIBONUCLEOSIDE_TRIPHOSPHATE_METABOLIC_PROCESS	GBMLGG	3.56126031610255e-18	1.94526722246469e-13	NA
16336	Clinical_data	histological_type	GO_PYRIMIDINE_RIBONUCLEOTIDE_METABOLIC_PROCESS	GBMLGG	1.31395969761628e-25	7.17724205628938e-21	NA
16337	Clinical_data	karnofsky_performance_score	GO_PYRIMIDINE_RIBONUCLEOTIDE_METABOLIC_PROCESS	GBMLGG	6.92498678400174e-09	0.000378263553102527	NA
16341	Clinical_data	histological_type	GO_PYRUVATE_METABOLIC_PROCESS	GBMLGG	2.09940051798445e-81	1.14675554493864e-76	NA
16342	Clinical_data	karnofsky_performance_score	GO_PYRUVATE_METABOLIC_PROCESS	GBMLGG	5.56572742310714e-21	3.04016729032381e-16	NA
16343	Clinical_data	neoplasm_histologic_grade	GO_PYRUVATE_METABOLIC_PROCESS	GBMLGG	1.17444633207425e-08	0.000641517819968916	NA
16346	Clinical_data	histological_type	GO_REACTIVE_NITROGEN_SPECIES_METABOLIC_PROCESS	GBMLGG	3.77672515887874e-29	2.06296058353434e-24	NA
16350	Clinical_data	histological_type	GO_REACTIVE_OXYGEN_SPECIES_METABOLIC_PROCESS	GBMLGG	2.91933385784677e-62	1.59462773317164e-57	NA
16351	Clinical_data	karnofsky_performance_score	GO_REACTIVE_OXYGEN_SPECIES_METABOLIC_PROCESS	GBMLGG	8.79273306038365e-14	4.80285457957336e-09	NA
16352	Clinical_data	neoplasm_histologic_grade	GO_REACTIVE_OXYGEN_SPECIES_METABOLIC_PROCESS	GBMLGG	7.96396015805006e-10	4.35015395713168e-05	NA
16355	Clinical_data	histological_type	GO_RECEPTOR_METABOLIC_PROCESS	GBMLGG	1.49572169092887e-46	8.17008059236074e-42	NA
16360	Clinical_data	histological_type	GO_RETINAL_METABOLIC_PROCESS	GBMLGG	3.74887774888877e-50	2.04774949277551e-45	NA
16361	Clinical_data	karnofsky_performance_score	GO_RETINAL_METABOLIC_PROCESS	GBMLGG	2.30871688977984e-12	1.26109042670444e-07	NA
16363	Clinical_data	primary_therapy_outcome_success	GO_RETINAL_METABOLIC_PROCESS	GBMLGG	2.36057098563044e-10	1.28941468948092e-05	NA
16365	Clinical_data	histological_type	GO_RETINOIC_ACID_METABOLIC_PROCESS	GBMLGG	3.04056193616544e-47	1.66084614639165e-42	NA
16366	Clinical_data	karnofsky_performance_score	GO_RETINOIC_ACID_METABOLIC_PROCESS	GBMLGG	2.32221769984801e-07	0.0126846497418798	NA
16370	Clinical_data	histological_type	GO_RETINOL_METABOLIC_PROCESS	GBMLGG	7.76853471492727e-63	4.24340671733472e-58	NA
16371	Clinical_data	karnofsky_performance_score	GO_RETINOL_METABOLIC_PROCESS	GBMLGG	9.98425203750879e-19	5.45369799044843e-14	NA
16372	Clinical_data	neoplasm_histologic_grade	GO_RETINOL_METABOLIC_PROCESS	GBMLGG	4.19810545527449e-08	0.00229313114283459	NA
16375	Clinical_data	histological_type	GO_RIBONUCLEOSIDE_BISPHOSPHATE_METABOLIC_PROCESS	GBMLGG	6.2870820412354e-32	3.43419282338401e-27	NA
16380	Clinical_data	histological_type	GO_RIBONUCLEOSIDE_DIPHOSPHATE_METABOLIC_PROCESS	GBMLGG	9.8677137759692e-74	5.39004129584766e-69	NA
16381	Clinical_data	karnofsky_performance_score	GO_RIBONUCLEOSIDE_DIPHOSPHATE_METABOLIC_PROCESS	GBMLGG	2.12337348623254e-18	1.1598502993848e-13	NA
16382	Clinical_data	neoplasm_histologic_grade	GO_RIBONUCLEOSIDE_DIPHOSPHATE_METABOLIC_PROCESS	GBMLGG	1.69990502979644e-11	9.28539124425708e-07	NA
16385	Clinical_data	histological_type	GO_SECONDARY_METABOLIC_PROCESS	GBMLGG	5.72632170358402e-61	3.1278887041487e-56	NA
16386	Clinical_data	karnofsky_performance_score	GO_SECONDARY_METABOLIC_PROCESS	GBMLGG	8.49765691734922e-15	4.64167513796366e-10	NA
16387	Clinical_data	neoplasm_histologic_grade	GO_SECONDARY_METABOLIC_PROCESS	GBMLGG	1.07343863912474e-12	5.86344387849105e-08	NA
16390	Clinical_data	histological_type	GO_SECONDARY_METABOLITE_BIOSYNTHETIC_PROCESS	GBMLGG	5.68562576698616e-10	3.10565936270085e-05	NA
16395	Clinical_data	histological_type	GO_SERINE_FAMILY_AMINO_ACID_METABOLIC_PROCESS	GBMLGG	1.78481726541501e-54	9.74920734887638e-50	NA
16396	Clinical_data	karnofsky_performance_score	GO_SERINE_FAMILY_AMINO_ACID_METABOLIC_PROCESS	GBMLGG	1.77551925464745e-13	9.69841882466078e-09	NA
16400	Clinical_data	histological_type	GO_SEROTONIN_METABOLIC_PROCESS	GBMLGG	1.55723952660213e-14	8.50610946615881e-10	NA
16410	Clinical_data	histological_type	GO_SMALL_MOLECULE_METABOLIC_PROCESS	GBMLGG	1.5462669439902e-81	8.44617392815766e-77	NA
16411	Clinical_data	karnofsky_performance_score	GO_SMALL_MOLECULE_METABOLIC_PROCESS	GBMLGG	1.10809665326894e-18	6.05275634915095e-14	NA
16412	Clinical_data	neoplasm_histologic_grade	GO_SMALL_MOLECULE_METABOLIC_PROCESS	GBMLGG	3.38343489826209e-10	1.8481336444777e-05	NA
16413	Clinical_data	primary_therapy_outcome_success	GO_SMALL_MOLECULE_METABOLIC_PROCESS	GBMLGG	7.1222679924024e-07	0.0389039644548996	NA
16415	Clinical_data	histological_type	GO_SPHINGOID_METABOLIC_PROCESS	GBMLGG	3.62008546632912e-38	1.97739928427295e-33	NA
16420	Clinical_data	histological_type	GO_SPHINGOLIPID_METABOLIC_PROCESS	GBMLGG	7.21292390909076e-63	3.93991542686265e-58	NA
16421	Clinical_data	karnofsky_performance_score	GO_SPHINGOLIPID_METABOLIC_PROCESS	GBMLGG	2.77988193791897e-14	1.51845491094948e-09	NA
16422	Clinical_data	neoplasm_histologic_grade	GO_SPHINGOLIPID_METABOLIC_PROCESS	GBMLGG	2.6693709001974e-10	1.45809046681483e-05	NA
16425	Clinical_data	histological_type	GO_STEROID_METABOLIC_PROCESS	GBMLGG	7.64507758985668e-100	4.17597073190742e-95	NA
16426	Clinical_data	karnofsky_performance_score	GO_STEROID_METABOLIC_PROCESS	GBMLGG	3.84746220662572e-17	2.10159928112517e-12	NA
16427	Clinical_data	neoplasm_histologic_grade	GO_STEROID_METABOLIC_PROCESS	GBMLGG	2.09350693283468e-07	0.0114353629192229	NA
16430	Clinical_data	histological_type	GO_STEROL_METABOLIC_PROCESS	GBMLGG	7.95144271440044e-57	4.34331655388695e-52	NA
16431	Clinical_data	karnofsky_performance_score	GO_STEROL_METABOLIC_PROCESS	GBMLGG	4.67783165126405e-11	2.55517198286996e-06	NA
16432	Clinical_data	neoplasm_histologic_grade	GO_STEROL_METABOLIC_PROCESS	GBMLGG	1.54055786387509e-08	0.000841498921984491	NA
16435	Clinical_data	histological_type	GO_SULFUR_AMINO_ACID_METABOLIC_PROCESS	GBMLGG	1.65157656494181e-53	9.02140667068162e-49	NA
16436	Clinical_data	karnofsky_performance_score	GO_SULFUR_AMINO_ACID_METABOLIC_PROCESS	GBMLGG	2.46952882614842e-12	1.34893073070705e-07	NA
16440	Clinical_data	histological_type	GO_SULFUR_COMPOUND_METABOLIC_PROCESS	GBMLGG	1.1095633106703e-75	6.06076767187436e-71	NA
16441	Clinical_data	karnofsky_performance_score	GO_SULFUR_COMPOUND_METABOLIC_PROCESS	GBMLGG	1.47584147875161e-16	8.06148890938491e-12	NA
16442	Clinical_data	neoplasm_histologic_grade	GO_SULFUR_COMPOUND_METABOLIC_PROCESS	GBMLGG	1.1045382027257e-11	6.0333190247486e-07	NA
16443	Clinical_data	primary_therapy_outcome_success	GO_SULFUR_COMPOUND_METABOLIC_PROCESS	GBMLGG	1.0015687095023e-07	0.0054708687619144	NA
16445	Clinical_data	histological_type	GO_SUPEROXIDE_METABOLIC_PROCESS	GBMLGG	3.57580108841681e-83	1.95320982852591e-78	NA
16446	Clinical_data	karnofsky_performance_score	GO_SUPEROXIDE_METABOLIC_PROCESS	GBMLGG	7.32667384290963e-13	4.00204905321253e-08	NA
16447	Clinical_data	neoplasm_histologic_grade	GO_SUPEROXIDE_METABOLIC_PROCESS	GBMLGG	2.33890068973879e-07	0.0127757772375602	NA
16452	Clinical_data	primary_therapy_outcome_success	GO_S_ADENOSYLHOMOCYSTEINE_METABOLIC_PROCESS	GBMLGG	1.84519859747616e-07	0.010079028298994	NA
16454	Clinical_data	histological_type	GO_S_ADENOSYLMETHIONINE_METABOLIC_PROCESS	GBMLGG	1.04867747515641e-08	0.000572819097254685	NA
16459	Clinical_data	histological_type	GO_TERPENOID_METABOLIC_PROCESS	GBMLGG	3.59990733833194e-77	1.96637738541705e-72	NA
16460	Clinical_data	karnofsky_performance_score	GO_TERPENOID_METABOLIC_PROCESS	GBMLGG	9.46792599638646e-18	5.17166521700618e-13	NA
16461	Clinical_data	neoplasm_histologic_grade	GO_TERPENOID_METABOLIC_PROCESS	GBMLGG	8.59163977788019e-10	4.6930113958715e-05	NA
16464	Clinical_data	histological_type	GO_TETRAHYDROFOLATE_METABOLIC_PROCESS	GBMLGG	1.82201566960885e-48	9.95239619210442e-44	NA
16465	Clinical_data	karnofsky_performance_score	GO_TETRAHYDROFOLATE_METABOLIC_PROCESS	GBMLGG	1.49572496124201e-09	8.17009845579221e-05	NA
16466	Clinical_data	neoplasm_histologic_grade	GO_TETRAHYDROFOLATE_METABOLIC_PROCESS	GBMLGG	3.06016375684823e-11	1.67155324890321e-06	NA
16469	Clinical_data	histological_type	GO_THIOESTER_METABOLIC_PROCESS	GBMLGG	2.93498713355679e-53	1.60317802196272e-48	NA
16470	Clinical_data	karnofsky_performance_score	GO_THIOESTER_METABOLIC_PROCESS	GBMLGG	1.31516513291563e-12	7.18382650552506e-08	NA
16471	Clinical_data	neoplasm_histologic_grade	GO_THIOESTER_METABOLIC_PROCESS	GBMLGG	3.94971097984960e-09	0.000215745062852324	NA
16474	Clinical_data	histological_type	GO_THYROID_HORMONE_METABOLIC_PROCESS	GBMLGG	7.72447537427819e-20	4.21934018369198e-15	NA
16479	Clinical_data	histological_type	GO_TRICARBOXYLIC_ACID_METABOLIC_PROCESS	GBMLGG	2.04479969046163e-82	1.11693093492085e-77	NA
16480	Clinical_data	karnofsky_performance_score	GO_TRICARBOXYLIC_ACID_METABOLIC_PROCESS	GBMLGG	1.22346942104431e-17	6.68295701857034e-13	NA
16484	Clinical_data	histological_type	GO_TRNA_THREONYLCARBAMOYLADENOSINE_METABOLIC_PROCESS	GBMLGG	3.77814996350727e-14	2.06373885456657e-09	NA
16489	Clinical_data	histological_type	GO_TRYPTOPHAN_METABOLIC_PROCESS	GBMLGG	1.9170053162523e-41	1.04712581389649e-36	NA
16490	Clinical_data	karnofsky_performance_score	GO_TRYPTOPHAN_METABOLIC_PROCESS	GBMLGG	4.4312338435842e-11	2.42047286238099e-06	NA
16494	Clinical_data	histological_type	GO_UBIQUINONE_METABOLIC_PROCESS	GBMLGG	5.89847710619022e-86	3.22192514971428e-81	NA
16495	Clinical_data	karnofsky_performance_score	GO_UBIQUINONE_METABOLIC_PROCESS	GBMLGG	1.67321592919181e-09	9.13960737002445e-05	NA
16497	Clinical_data	histological_type	GO_UDP_N_ACETYLGLUCOSAMINE_METABOLIC_PROCESS	GBMLGG	1.87003188616193e-14	1.02146751717823e-09	NA
16502	Clinical_data	histological_type	GO_UNSATURATED_FATTY_ACID_METABOLIC_PROCESS	GBMLGG	8.3258191096992e-72	4.547812172291e-67	NA
16503	Clinical_data	karnofsky_performance_score	GO_UNSATURATED_FATTY_ACID_METABOLIC_PROCESS	GBMLGG	6.07833475626796e-20	3.32016879391625e-15	NA
16504	Clinical_data	neoplasm_histologic_grade	GO_UNSATURATED_FATTY_ACID_METABOLIC_PROCESS	GBMLGG	1.91197914100393e-11	1.04438036619058e-06	NA
16505	Clinical_data	primary_therapy_outcome_success	GO_UNSATURATED_FATTY_ACID_METABOLIC_PROCESS	GBMLGG	3.96409677611202e-09	0.000216530858201567	NA
16513	Clinical_data	histological_type	GO_VERY_LONG_CHAIN_FATTY_ACID_METABOLIC_PROCESS	GBMLGG	5.92960827259472e-36	3.23892992673942e-31	NA
16514	Clinical_data	karnofsky_performance_score	GO_VERY_LONG_CHAIN_FATTY_ACID_METABOLIC_PROCESS	GBMLGG	1.95330584746839e-10	1.06695425306266e-05	NA
16518	Clinical_data	histological_type	GO_VITAMIN_D_METABOLIC_PROCESS	GBMLGG	3.37859216077327e-24	1.84548839597918e-19	NA
16523	Clinical_data	histological_type	GO_VITAMIN_METABOLIC_PROCESS	GBMLGG	1.54755491403119e-57	8.45320920691258e-53	NA
16524	Clinical_data	karnofsky_performance_score	GO_VITAMIN_METABOLIC_PROCESS	GBMLGG	1.95372545586228e-17	1.06718345575565e-12	NA
16526	Clinical_data	primary_therapy_outcome_success	GO_VITAMIN_METABOLIC_PROCESS	GBMLGG	1.2598987871368e-07	0.00688194514497734	NA
16528	Clinical_data	histological_type	GO_WATER_SOLUBLE_VITAMIN_METABOLIC_PROCESS	GBMLGG	1.20805416010195e-77	6.5987542387249e-73	NA
16529	Clinical_data	karnofsky_performance_score	GO_WATER_SOLUBLE_VITAMIN_METABOLIC_PROCESS	GBMLGG	2.05629752580164e-16	1.12321139751863e-11	NA
16530	Clinical_data	neoplasm_histologic_grade	GO_WATER_SOLUBLE_VITAMIN_METABOLIC_PROCESS	GBMLGG	1.82462607139632e-11	9.96665498978814e-07	NA
16533	Clinical_data	histological_type	HALLMARK_BILE_ACID_METABOLISM	GBMLGG	2.8973327901019e-80	1.58261008993736e-75	NA
16534	Clinical_data	karnofsky_performance_score	HALLMARK_BILE_ACID_METABOLISM	GBMLGG	3.04728282354543e-19	1.66451729670522e-14	NA
16535	Clinical_data	neoplasm_histologic_grade	HALLMARK_BILE_ACID_METABOLISM	GBMLGG	1.96972528957358e-11	1.07592304492378e-06	NA
16538	Clinical_data	histological_type	HALLMARK_FATTY_ACID_METABOLISM	GBMLGG	1.82887031320018e-85	9.98983831179332e-81	NA
16539	Clinical_data	karnofsky_performance_score	HALLMARK_FATTY_ACID_METABOLISM	GBMLGG	4.23315123552882e-20	2.31227419938291e-15	NA
16540	Clinical_data	neoplasm_histologic_grade	HALLMARK_FATTY_ACID_METABOLISM	GBMLGG	4.23218563122768e-13	2.3117467573455e-08	NA
16541	Clinical_data	primary_therapy_outcome_success	HALLMARK_FATTY_ACID_METABOLISM	GBMLGG	5.97714147622941e-07	0.0326489398856079	NA
16543	Clinical_data	histological_type	HALLMARK_XENOBIOTIC_METABOLISM	GBMLGG	1.64825196220647e-77	9.00324669316043e-73	NA
16544	Clinical_data	karnofsky_performance_score	HALLMARK_XENOBIOTIC_METABOLISM	GBMLGG	1.12400612978209e-17	6.13965868270874e-13	NA
16545	Clinical_data	neoplasm_histologic_grade	HALLMARK_XENOBIOTIC_METABOLISM	GBMLGG	6.00312058856126e-12	3.27908455908982e-07	NA
16546	Clinical_data	primary_therapy_outcome_success	HALLMARK_XENOBIOTIC_METABOLISM	GBMLGG	4.52039520338522e-08	0.00246917547194511	NA
16548	Clinical_data	histological_type	KEGG_ALANINE_ASPARTATE_AND_GLUTAMATE_METABOLISM	GBMLGG	1.32140372760169e-24	7.21790358127869e-20	NA
16553	Clinical_data	histological_type	KEGG_AMINO_SUGAR_AND_NUCLEOTIDE_SUGAR_METABOLISM	GBMLGG	2.51876886514177e-78	1.37582711720639e-73	NA
16554	Clinical_data	karnofsky_performance_score	KEGG_AMINO_SUGAR_AND_NUCLEOTIDE_SUGAR_METABOLISM	GBMLGG	4.84965876640113e-14	2.64902910797129e-09	NA
16558	Clinical_data	histological_type	KEGG_ARACHIDONIC_ACID_METABOLISM	GBMLGG	1.34580391924088e-71	7.35118474806948e-67	NA
16559	Clinical_data	karnofsky_performance_score	KEGG_ARACHIDONIC_ACID_METABOLISM	GBMLGG	2.02641026403628e-15	1.10688607852454e-10	NA
16560	Clinical_data	neoplasm_histologic_grade	KEGG_ARACHIDONIC_ACID_METABOLISM	GBMLGG	5.5442956113283e-07	0.0302846059177586	NA
16563	Clinical_data	histological_type	KEGG_ARGININE_AND_PROLINE_METABOLISM	GBMLGG	1.77682878810568e-54	9.70557188926967e-50	NA
16564	Clinical_data	karnofsky_performance_score	KEGG_ARGININE_AND_PROLINE_METABOLISM	GBMLGG	2.76414651718452e-07	0.015098597520817	NA
16565	Clinical_data	neoplasm_histologic_grade	KEGG_ARGININE_AND_PROLINE_METABOLISM	GBMLGG	8.66980067213222e-11	4.73570522113879e-06	NA
16568	Clinical_data	histological_type	KEGG_BETA_ALANINE_METABOLISM	GBMLGG	4.30204296278663e-47	2.34990492756294e-42	NA
16569	Clinical_data	karnofsky_performance_score	KEGG_BETA_ALANINE_METABOLISM	GBMLGG	7.5980932554252e-11	4.15030647891091e-06	NA
16573	Clinical_data	histological_type	KEGG_BUTANOATE_METABOLISM	GBMLGG	1.25010858326814e-13	6.82846811438556e-09	NA
16578	Clinical_data	histological_type	KEGG_CYSTEINE_AND_METHIONINE_METABOLISM	GBMLGG	2.62130334802848e-77	1.43183452779359e-72	NA
16579	Clinical_data	karnofsky_performance_score	KEGG_CYSTEINE_AND_METHIONINE_METABOLISM	GBMLGG	8.77604852847852e-11	4.79374098771082e-06	NA
16580	Clinical_data	neoplasm_histologic_grade	KEGG_CYSTEINE_AND_METHIONINE_METABOLISM	GBMLGG	6.68104673149803e-09	0.000364938815614617	NA
16583	Clinical_data	histological_type	KEGG_DRUG_METABOLISM_CYTOCHROME_P450	GBMLGG	7.16751357426685e-07	0.0391511093967178	NA
16593	Clinical_data	histological_type	KEGG_FATTY_ACID_METABOLISM	GBMLGG	9.83995012069638e-62	5.37487595442798e-57	NA
16594	Clinical_data	karnofsky_performance_score	KEGG_FATTY_ACID_METABOLISM	GBMLGG	1.29868985878763e-09	7.09383361565568e-05	NA
16595	Clinical_data	neoplasm_histologic_grade	KEGG_FATTY_ACID_METABOLISM	GBMLGG	1.20355280192582e-10	6.57416646995943e-06	NA
16598	Clinical_data	histological_type	KEGG_FRUCTOSE_AND_MANNOSE_METABOLISM	GBMLGG	3.01566586527973e-73	1.64724716559175e-68	NA
16599	Clinical_data	karnofsky_performance_score	KEGG_FRUCTOSE_AND_MANNOSE_METABOLISM	GBMLGG	3.38858165455173e-17	1.85094495716579e-12	NA
16600	Clinical_data	neoplasm_histologic_grade	KEGG_FRUCTOSE_AND_MANNOSE_METABOLISM	GBMLGG	6.0602520033404e-11	3.31029145178463e-06	NA
16603	Clinical_data	histological_type	KEGG_GALACTOSE_METABOLISM	GBMLGG	1.22950923881559e-62	6.71594831518239e-58	NA
16604	Clinical_data	karnofsky_performance_score	KEGG_GALACTOSE_METABOLISM	GBMLGG	1.4310362016609e-12	7.81674904433232e-08	NA
16605	Clinical_data	neoplasm_histologic_grade	KEGG_GALACTOSE_METABOLISM	GBMLGG	2.68813245828807e-09	0.000146833859269069	NA
16608	Clinical_data	histological_type	KEGG_GLUTATHIONE_METABOLISM	GBMLGG	2.20817456472385e-54	1.20617119248911e-49	NA
16609	Clinical_data	karnofsky_performance_score	KEGG_GLUTATHIONE_METABOLISM	GBMLGG	2.6328926306844e-12	1.43816494165874e-07	NA
16610	Clinical_data	neoplasm_histologic_grade	KEGG_GLUTATHIONE_METABOLISM	GBMLGG	3.60676260074965e-16	1.97012193540748e-11	NA
16613	Clinical_data	histological_type	KEGG_GLYCEROLIPID_METABOLISM	GBMLGG	5.49749103502274e-55	3.00289452806047e-50	NA
16614	Clinical_data	karnofsky_performance_score	KEGG_GLYCEROLIPID_METABOLISM	GBMLGG	3.98855178261449e-09	0.000217866664021751	NA
16618	Clinical_data	histological_type	KEGG_GLYCINE_SERINE_AND_THREONINE_METABOLISM	GBMLGG	1.90471199568968e-62	1.04041083340557e-57	NA
16619	Clinical_data	karnofsky_performance_score	KEGG_GLYCINE_SERINE_AND_THREONINE_METABOLISM	GBMLGG	5.60195402244595e-14	3.05995534568065e-09	NA
16620	Clinical_data	neoplasm_histologic_grade	KEGG_GLYCINE_SERINE_AND_THREONINE_METABOLISM	GBMLGG	4.35340321647102e-09	0.000237795943893296	NA
16621	Clinical_data	primary_therapy_outcome_success	KEGG_GLYCINE_SERINE_AND_THREONINE_METABOLISM	GBMLGG	1.39281735825379e-08	0.000760798625598968	NA
16623	Clinical_data	histological_type	KEGG_GLYOXYLATE_AND_DICARBOXYLATE_METABOLISM	GBMLGG	9.76867859012828e-08	0.00533594530628577	NA
16628	Clinical_data	histological_type	KEGG_HISTIDINE_METABOLISM	GBMLGG	1.70553085771789e-09	9.31612120411244e-05	NA
16633	Clinical_data	histological_type	KEGG_INOSITOL_PHOSPHATE_METABOLISM	GBMLGG	5.6328329078401e-73	3.0768223192495e-68	NA
16634	Clinical_data	karnofsky_performance_score	KEGG_INOSITOL_PHOSPHATE_METABOLISM	GBMLGG	9.32507410842891e-16	5.09363523024712e-11	NA
16635	Clinical_data	neoplasm_histologic_grade	KEGG_INOSITOL_PHOSPHATE_METABOLISM	GBMLGG	1.57743959831488e-09	8.61644831787539e-05	NA
16643	Clinical_data	histological_type	KEGG_NICOTINATE_AND_NICOTINAMIDE_METABOLISM	GBMLGG	9.28066521752744e-80	5.06937776177001e-75	NA
16644	Clinical_data	karnofsky_performance_score	KEGG_NICOTINATE_AND_NICOTINAMIDE_METABOLISM	GBMLGG	2.80942907726617e-17	1.5345944448751e-12	NA
16645	Clinical_data	neoplasm_histologic_grade	KEGG_NICOTINATE_AND_NICOTINAMIDE_METABOLISM	GBMLGG	4.4886156705709e-08	0.00245181653773594	NA
16648	Clinical_data	histological_type	KEGG_NITROGEN_METABOLISM	GBMLGG	2.98418613622367e-64	1.63005199318946e-59	NA
16649	Clinical_data	karnofsky_performance_score	KEGG_NITROGEN_METABOLISM	GBMLGG	2.72494406827774e-17	1.48844619841535e-12	NA
16652	Clinical_data	histological_type	KEGG_PHENYLALANINE_METABOLISM	GBMLGG	3.41454758943135e-51	1.86512832977509e-46	NA
16653	Clinical_data	karnofsky_performance_score	KEGG_PHENYLALANINE_METABOLISM	GBMLGG	6.45861652037143e-13	3.52789010192249e-08	NA
16654	Clinical_data	neoplasm_histologic_grade	KEGG_PHENYLALANINE_METABOLISM	GBMLGG	2.42043566551685e-08	0.00132211457357527	NA
16657	Clinical_data	histological_type	KEGG_PORPHYRIN_AND_CHLOROPHYLL_METABOLISM	GBMLGG	1.06618269655617e-42	5.82380974339875e-38	NA
16658	Clinical_data	karnofsky_performance_score	KEGG_PORPHYRIN_AND_CHLOROPHYLL_METABOLISM	GBMLGG	3.73667556078659e-07	0.0204108429156846	NA
16659	Clinical_data	neoplasm_histologic_grade	KEGG_PORPHYRIN_AND_CHLOROPHYLL_METABOLISM	GBMLGG	8.33061003495804e-07	0.0455042911939513	NA
16662	Clinical_data	histological_type	KEGG_PROPANOATE_METABOLISM	GBMLGG	1.90880587517468e-74	1.04264703319667e-69	NA
16663	Clinical_data	karnofsky_performance_score	KEGG_PROPANOATE_METABOLISM	GBMLGG	1.5000752780434e-08	0.000819386119125645	NA
16664	Clinical_data	neoplasm_histologic_grade	KEGG_PROPANOATE_METABOLISM	GBMLGG	6.61804034395501e-07	0.0361497217707854	NA
16667	Clinical_data	histological_type	KEGG_PURINE_METABOLISM	GBMLGG	1.01638861964648e-76	5.55181955709499e-72	NA
16668	Clinical_data	karnofsky_performance_score	KEGG_PURINE_METABOLISM	GBMLGG	2.38950277213709e-17	1.30521809922444e-12	NA
16669	Clinical_data	neoplasm_histologic_grade	KEGG_PURINE_METABOLISM	GBMLGG	1.11462487676171e-14	6.08841546433551e-10	NA
16672	Clinical_data	histological_type	KEGG_PYRIMIDINE_METABOLISM	GBMLGG	8.92913061750599e-88	4.8773590172003e-83	NA
16673	Clinical_data	karnofsky_performance_score	KEGG_PYRIMIDINE_METABOLISM	GBMLGG	2.70014940422549e-19	1.47490260907009e-14	NA
16674	Clinical_data	neoplasm_histologic_grade	KEGG_PYRIMIDINE_METABOLISM	GBMLGG	3.89459333722354e-11	2.12734371859161e-06	NA
16677	Clinical_data	histological_type	KEGG_PYRUVATE_METABOLISM	GBMLGG	6.08106326968662e-42	3.32165918980092e-37	NA
16678	Clinical_data	karnofsky_performance_score	KEGG_PYRUVATE_METABOLISM	GBMLGG	3.06228750668805e-09	0.000167271330477821	NA
16679	Clinical_data	neoplasm_histologic_grade	KEGG_PYRUVATE_METABOLISM	GBMLGG	6.81167073727593e-14	3.72073890682223e-09	NA
16682	Clinical_data	histological_type	KEGG_SELENOAMINO_ACID_METABOLISM	GBMLGG	5.72282207927085e-50	3.12597710436012e-45	NA
16683	Clinical_data	karnofsky_performance_score	KEGG_SELENOAMINO_ACID_METABOLISM	GBMLGG	3.64785135127003e-12	1.99256584360423e-07	NA
16684	Clinical_data	neoplasm_histologic_grade	KEGG_SELENOAMINO_ACID_METABOLISM	GBMLGG	6.01796092764233e-07	0.0328719079750607	NA
16687	Clinical_data	histological_type	KEGG_SPHINGOLIPID_METABOLISM	GBMLGG	3.28347762551159e-44	1.79353398338319e-39	NA
16688	Clinical_data	karnofsky_performance_score	KEGG_SPHINGOLIPID_METABOLISM	GBMLGG	8.36491545574481e-09	0.000456916776939149	NA
16702	Clinical_data	histological_type	KEGG_TAURINE_AND_HYPOTAURINE_METABOLISM	GBMLGG	4.30989392234539e-23	2.35419335720272e-18	NA
16707	Clinical_data	histological_type	KEGG_TRYPTOPHAN_METABOLISM	GBMLGG	6.79906710059035e-51	3.71385442235547e-46	NA
16708	Clinical_data	karnofsky_performance_score	KEGG_TRYPTOPHAN_METABOLISM	GBMLGG	7.38815798738468e-12	4.03563353744913e-07	NA
16709	Clinical_data	neoplasm_histologic_grade	KEGG_TRYPTOPHAN_METABOLISM	GBMLGG	4.22091002177898e-12	2.30558768119633e-07	NA
16712	Clinical_data	histological_type	KEGG_TYROSINE_METABOLISM	GBMLGG	1.02611284438002e-60	5.60493618985696e-56	NA
16713	Clinical_data	karnofsky_performance_score	KEGG_TYROSINE_METABOLISM	GBMLGG	5.35110554915397e-16	2.92293438411438e-11	NA
16714	Clinical_data	neoplasm_histologic_grade	KEGG_TYROSINE_METABOLISM	GBMLGG	1.81195673862926e-08	0.00098974512934146	NA
16717	Clinical_data	histological_type	REACTOME_ALPHA_LINOLENIC_ACID_ALA_METABOLISM	GBMLGG	6.35600885452639e-28	3.47184271660795e-23	NA
16722	Clinical_data	histological_type	REACTOME_BILE_ACID_AND_BILE_SALT_METABOLISM	GBMLGG	1.20135240986961e-65	6.56214726843079e-61	NA
16723	Clinical_data	karnofsky_performance_score	REACTOME_BILE_ACID_AND_BILE_SALT_METABOLISM	GBMLGG	7.66790198254099e-18	4.18843809992337e-13	NA
16724	Clinical_data	neoplasm_histologic_grade	REACTOME_BILE_ACID_AND_BILE_SALT_METABOLISM	GBMLGG	7.83447665482484e-08	0.00427942618316497	NA
16725	Clinical_data	primary_therapy_outcome_success	REACTOME_BILE_ACID_AND_BILE_SALT_METABOLISM	GBMLGG	3.09953768123333e-07	0.0169306046762008	NA
16727	Clinical_data	histological_type	REACTOME_CHONDROITIN_SULFATE_DERMATAN_SULFATE_METABOLISM	GBMLGG	2.51894935637406e-57	1.37592570693221e-52	NA
16728	Clinical_data	karnofsky_performance_score	REACTOME_CHONDROITIN_SULFATE_DERMATAN_SULFATE_METABOLISM	GBMLGG	2.24712247314317e-14	1.22744570850499e-09	NA
16729	Clinical_data	neoplasm_histologic_grade	REACTOME_CHONDROITIN_SULFATE_DERMATAN_SULFATE_METABOLISM	GBMLGG	9.29311854563222e-17	5.07618014318069e-12	NA
16732	Clinical_data	histological_type	REACTOME_FATTY_ACID_TRIACYLGLYCEROL_AND_KETONE_BODY_METABOLISM	GBMLGG	2.4099936770183e-83	1.31641084619771e-78	NA
16733	Clinical_data	karnofsky_performance_score	REACTOME_FATTY_ACID_TRIACYLGLYCEROL_AND_KETONE_BODY_METABOLISM	GBMLGG	9.67556542212465e-16	5.28508410052715e-11	NA
16737	Clinical_data	histological_type	REACTOME_GLUCOSE_METABOLISM	GBMLGG	7.70103902487016e-73	4.20653854655483e-68	NA
16738	Clinical_data	karnofsky_performance_score	REACTOME_GLUCOSE_METABOLISM	GBMLGG	1.16453187374919e-19	6.36102245398022e-15	NA
16739	Clinical_data	neoplasm_histologic_grade	REACTOME_GLUCOSE_METABOLISM	GBMLGG	3.56721689082916e-13	1.94852088227761e-08	NA
16740	Clinical_data	primary_therapy_outcome_success	REACTOME_GLUCOSE_METABOLISM	GBMLGG	6.69449269241598e-07	0.0365673274337838	NA
16742	Clinical_data	histological_type	REACTOME_GLYCOSPHINGOLIPID_METABOLISM	GBMLGG	1.56289175368873e-59	8.53698362617396e-55	NA
16743	Clinical_data	karnofsky_performance_score	REACTOME_GLYCOSPHINGOLIPID_METABOLISM	GBMLGG	6.73372050491868e-15	3.67816015140173e-10	NA
16744	Clinical_data	neoplasm_histologic_grade	REACTOME_GLYCOSPHINGOLIPID_METABOLISM	GBMLGG	2.4868778204274e-07	0.0135840727185206	NA
16745	Clinical_data	primary_therapy_outcome_success	REACTOME_GLYCOSPHINGOLIPID_METABOLISM	GBMLGG	2.23941301074487e-07	0.0122323456885917	NA
16747	Clinical_data	histological_type	REACTOME_INTEGRATION_OF_ENERGY_METABOLISM	GBMLGG	9.508523098571e-71	5.19384057213244e-66	NA
16748	Clinical_data	karnofsky_performance_score	REACTOME_INTEGRATION_OF_ENERGY_METABOLISM	GBMLGG	2.51789323728089e-14	1.37534882299994e-09	NA
16749	Clinical_data	neoplasm_histologic_grade	REACTOME_INTEGRATION_OF_ENERGY_METABOLISM	GBMLGG	1.79053235921183e-13	9.78042490572278e-09	NA
16752	Clinical_data	histological_type	REACTOME_LIPOPROTEIN_METABOLISM	GBMLGG	6.14138191551108e-56	3.35460704370962e-51	NA
16753	Clinical_data	karnofsky_performance_score	REACTOME_LIPOPROTEIN_METABOLISM	GBMLGG	4.40500745150767e-14	2.40614722023703e-09	NA
16754	Clinical_data	neoplasm_histologic_grade	REACTOME_LIPOPROTEIN_METABOLISM	GBMLGG	8.20143856413164e-12	4.47987178688563e-07	NA
16755	Clinical_data	primary_therapy_outcome_success	REACTOME_LIPOPROTEIN_METABOLISM	GBMLGG	7.24318361272425e-08	0.00395644418477837	NA
16757	Clinical_data	histological_type	REACTOME_METABOLISM_OF_AMINO_ACIDS_AND_DERIVATIVES	GBMLGG	1.39287528946777e-85	7.60830269365982e-81	NA
16758	Clinical_data	karnofsky_performance_score	REACTOME_METABOLISM_OF_AMINO_ACIDS_AND_DERIVATIVES	GBMLGG	2.06120064245317e-19	1.1258896269272e-14	NA
16759	Clinical_data	neoplasm_histologic_grade	REACTOME_METABOLISM_OF_AMINO_ACIDS_AND_DERIVATIVES	GBMLGG	4.23218563122768e-13	2.3117467573455e-08	NA
16762	Clinical_data	histological_type	REACTOME_METABOLISM_OF_CARBOHYDRATES	GBMLGG	1.5691470821913e-86	8.57115210705356e-82	NA
16763	Clinical_data	karnofsky_performance_score	REACTOME_METABOLISM_OF_CARBOHYDRATES	GBMLGG	2.9029798497292e-19	1.58569468331758e-14	NA
16764	Clinical_data	neoplasm_histologic_grade	REACTOME_METABOLISM_OF_CARBOHYDRATES	GBMLGG	8.2206692814817e-11	4.49037618162375e-06	NA
16765	Clinical_data	primary_therapy_outcome_success	REACTOME_METABOLISM_OF_CARBOHYDRATES	GBMLGG	2.95247952095872e-07	0.0161273288873328	NA
16767	Clinical_data	histological_type	REACTOME_METABOLISM_OF_LIPIDS_AND_LIPOPROTEINS	GBMLGG	2.23263022456483e-83	1.21952960756405e-78	NA
16768	Clinical_data	karnofsky_performance_score	REACTOME_METABOLISM_OF_LIPIDS_AND_LIPOPROTEINS	GBMLGG	3.57242220895788e-18	1.95136418319906e-13	NA
16769	Clinical_data	neoplasm_histologic_grade	REACTOME_METABOLISM_OF_LIPIDS_AND_LIPOPROTEINS	GBMLGG	1.03127670113709e-09	5.63314272462114e-05	NA
16772	Clinical_data	histological_type	REACTOME_METABOLISM_OF_NUCLEOTIDES	GBMLGG	1.59237790016343e-85	8.69804580406272e-81	NA
16773	Clinical_data	karnofsky_performance_score	REACTOME_METABOLISM_OF_NUCLEOTIDES	GBMLGG	3.63792434847575e-16	1.98714341686791e-11	NA
16774	Clinical_data	neoplasm_histologic_grade	REACTOME_METABOLISM_OF_NUCLEOTIDES	GBMLGG	2.1331556871009e-12	1.16519363096512e-07	NA
16777	Clinical_data	histological_type	REACTOME_METABOLISM_OF_POLYAMINES	GBMLGG	3.405953946341e-13	1.86043422410985e-08	NA
16782	Clinical_data	histological_type	REACTOME_METABOLISM_OF_PORPHYRINS	GBMLGG	9.91807804572859e-43	5.41755177091833e-38	NA
16787	Clinical_data	histological_type	REACTOME_METABOLISM_OF_PROTEINS	GBMLGG	1.71877109627715e-93	9.38844335919468e-89	NA
16788	Clinical_data	karnofsky_performance_score	REACTOME_METABOLISM_OF_PROTEINS	GBMLGG	3.00980002296459e-17	1.64404306654395e-12	NA
16789	Clinical_data	neoplasm_histologic_grade	REACTOME_METABOLISM_OF_PROTEINS	GBMLGG	3.07631675000268e-10	1.68037649835397e-05	NA
16792	Clinical_data	histological_type	REACTOME_METABOLISM_OF_STEROID_HORMONES_AND_VITAMINS_A_AND_D	GBMLGG	8.400031859063e-50	4.58834940237598e-45	NA
16793	Clinical_data	karnofsky_performance_score	REACTOME_METABOLISM_OF_STEROID_HORMONES_AND_VITAMINS_A_AND_D	GBMLGG	5.00992995701643e-11	2.73657404042109e-06	NA
16794	Clinical_data	neoplasm_histologic_grade	REACTOME_METABOLISM_OF_STEROID_HORMONES_AND_VITAMINS_A_AND_D	GBMLGG	1.15742945027056e-10	6.32222688621289e-06	NA
16797	Clinical_data	histological_type	REACTOME_METABOLISM_OF_VITAMINS_AND_COFACTORS	GBMLGG	2.65168334233071e-77	1.4484289920813e-72	NA
16798	Clinical_data	karnofsky_performance_score	REACTOME_METABOLISM_OF_VITAMINS_AND_COFACTORS	GBMLGG	9.04259007855926e-22	4.93933397861142e-17	NA
16799	Clinical_data	neoplasm_histologic_grade	REACTOME_METABOLISM_OF_VITAMINS_AND_COFACTORS	GBMLGG	3.01103942723445e-13	1.64472006633827e-08	NA
16802	Clinical_data	histological_type	REACTOME_PEROXISOMAL_LIPID_METABOLISM	GBMLGG	1.95718488827298e-33	1.06907310152135e-28	NA
16807	Clinical_data	histological_type	REACTOME_PHOSPHOLIPID_METABOLISM	GBMLGG	5.92974037544195e-72	3.23900208527765e-67	NA
16808	Clinical_data	karnofsky_performance_score	REACTOME_PHOSPHOLIPID_METABOLISM	GBMLGG	1.52409271269801e-16	8.32505162457032e-12	NA
16809	Clinical_data	neoplasm_histologic_grade	REACTOME_PHOSPHOLIPID_METABOLISM	GBMLGG	1.26257766818391e-08	0.000689657799692098	NA
16812	Clinical_data	histological_type	REACTOME_PI_METABOLISM	GBMLGG	2.51184535153979e-69	1.37204528637158e-64	NA
16813	Clinical_data	karnofsky_performance_score	REACTOME_PI_METABOLISM	GBMLGG	9.65065514827855e-15	5.27147736164419e-10	NA
16814	Clinical_data	neoplasm_histologic_grade	REACTOME_PI_METABOLISM	GBMLGG	1.71061363887736e-08	0.000934388487963982	NA
16817	Clinical_data	histological_type	REACTOME_PURINE_METABOLISM	GBMLGG	2.45598579489889e-09	0.000134153312074762	NA
16822	Clinical_data	histological_type	REACTOME_PYRIMIDINE_METABOLISM	GBMLGG	5.32546873389054e-76	2.90893078651303e-71	NA
16823	Clinical_data	karnofsky_performance_score	REACTOME_PYRIMIDINE_METABOLISM	GBMLGG	2.0365281512862e-16	1.11241277207706e-11	NA
16824	Clinical_data	neoplasm_histologic_grade	REACTOME_PYRIMIDINE_METABOLISM	GBMLGG	3.6097450595055e-16	1.97175104385369e-11	NA
16827	Clinical_data	histological_type	REACTOME_PYRUVATE_METABOLISM	GBMLGG	3.99117714020182e-34	2.18010068929244e-29	NA
16828	Clinical_data	karnofsky_performance_score	REACTOME_PYRUVATE_METABOLISM	GBMLGG	3.11064113762898e-10	1.69912550860708e-05	NA
16832	Clinical_data	histological_type	REACTOME_PYRUVATE_METABOLISM_AND_CITRIC_ACID_TCA_CYCLE	GBMLGG	1.61759443868899e-75	8.83578610245088e-71	NA
16833	Clinical_data	karnofsky_performance_score	REACTOME_PYRUVATE_METABOLISM_AND_CITRIC_ACID_TCA_CYCLE	GBMLGG	9.14260219633223e-14	4.99396359770256e-09	NA
16837	Clinical_data	histological_type	REACTOME_SPHINGOLIPID_METABOLISM	GBMLGG	8.87325452103314e-61	4.84683781702393e-56	NA
16838	Clinical_data	karnofsky_performance_score	REACTOME_SPHINGOLIPID_METABOLISM	GBMLGG	1.03127754841124e-12	5.63314735268673e-08	NA
16839	Clinical_data	neoplasm_histologic_grade	REACTOME_SPHINGOLIPID_METABOLISM	GBMLGG	6.09226669526178e-10	3.32777883695284e-05	NA
16842	Clinical_data	histological_type	REACTOME_SULFUR_AMINO_ACID_METABOLISM	GBMLGG	1.02984505705671e-52	5.62532265516084e-48	NA
16843	Clinical_data	karnofsky_performance_score	REACTOME_SULFUR_AMINO_ACID_METABOLISM	GBMLGG	5.29105420009841e-13	2.89013253571976e-08	NA
16844	Clinical_data	neoplasm_histologic_grade	REACTOME_SULFUR_AMINO_ACID_METABOLISM	GBMLGG	2.4868778204274e-07	0.0135840727185206	NA
16847	Clinical_data	histological_type	REACTOME_VITAMIN_B5_PANTOTHENATE_METABOLISM	GBMLGG	4.00897127344652e-51	2.18982037869469e-46	NA
16848	Clinical_data	karnofsky_performance_score	REACTOME_VITAMIN_B5_PANTOTHENATE_METABOLISM	GBMLGG	1.64843410892491e-11	9.00424163318052e-07	NA
16852	Clinical_data	histological_type	GO_GALACTOSE_METABOLIC_PROCESS	GBMLGG	2.10428698357342e-32	1.14942467903731e-27	NA
16857	Clinical_data	histological_type	GO_GLUCOSE_6_PHOSPHATE_METABOLIC_PROCESS	GBMLGG	1.41562886379793e-44	7.73258954272341e-40	NA
16862	Clinical_data	histological_type	GO_PURINE_NUCLEOBASE_METABOLIC_PROCESS	GBMLGG	3.52200576371103e-15	1.92382520831187e-10	NA
16867	Clinical_data	histological_type	GO_QUINONE_METABOLIC_PROCESS	GBMLGG	7.26568772325735e-68	3.96873660507486e-63	NA
16868	Clinical_data	karnofsky_performance_score	GO_QUINONE_METABOLIC_PROCESS	GBMLGG	2.84389635646788e-18	1.55342150679345e-13	NA
16869	Clinical_data	neoplasm_histologic_grade	GO_QUINONE_METABOLIC_PROCESS	GBMLGG	3.8217797074972e-10	2.08757072962619e-05	NA
16870	Clinical_data	primary_therapy_outcome_success	GO_QUINONE_METABOLIC_PROCESS	GBMLGG	4.71217892512197e-09	0.000257393349426937	NA
16872	Clinical_data	histological_type	KEGG_ALPHA_LINOLENIC_ACID_METABOLISM	GBMLGG	2.18999077644189e-34	1.19623866181585e-29	NA
16873	Clinical_data	karnofsky_performance_score	KEGG_ALPHA_LINOLENIC_ACID_METABOLISM	GBMLGG	1.84658960875842e-09	0.000100866264199211	NA
16877	Clinical_data	histological_type	KEGG_GLYCEROPHOSPHOLIPID_METABOLISM	GBMLGG	9.78362194381094e-72	5.34410781436785e-67	NA
16878	Clinical_data	karnofsky_performance_score	KEGG_GLYCEROPHOSPHOLIPID_METABOLISM	GBMLGG	4.63480409028648e-16	2.53166903823718e-11	NA
16879	Clinical_data	neoplasm_histologic_grade	KEGG_GLYCEROPHOSPHOLIPID_METABOLISM	GBMLGG	2.54666186004372e-09	0.000139106310781168	NA
16887	Clinical_data	histological_type	GO_COBALAMIN_METABOLIC_PROCESS	GBMLGG	2.72465556998024e-38	1.48828861199031e-33	NA
16889	Clinical_data	neoplasm_histologic_grade	GO_COBALAMIN_METABOLIC_PROCESS	GBMLGG	8.15604202534076e-08	0.00445507483550189	NA
16892	Clinical_data	histological_type	GO_PEPTIDE_METABOLIC_PROCESS	GBMLGG	1.17385551648263e-93	6.41195098768308e-89	NA
16893	Clinical_data	karnofsky_performance_score	GO_PEPTIDE_METABOLIC_PROCESS	GBMLGG	2.38179953450256e-19	1.30101035973133e-14	NA
16894	Clinical_data	neoplasm_histologic_grade	GO_PEPTIDE_METABOLIC_PROCESS	GBMLGG	4.4886156705709e-08	0.00245181653773594	NA
16897	Clinical_data	histological_type	GO_TRNA_METABOLIC_PROCESS	GBMLGG	7.46761146869675e-79	4.07903341254623e-74	NA
16898	Clinical_data	karnofsky_performance_score	GO_TRNA_METABOLIC_PROCESS	GBMLGG	6.83544681809253e-17	3.73372611544668e-12	NA
16899	Clinical_data	neoplasm_histologic_grade	GO_TRNA_METABOLIC_PROCESS	GBMLGG	3.62443241333425e-08	0.00197977371713557	NA
16902	Clinical_data	histological_type	REACTOME_METABOLISM_OF_NON_CODING_RNA	GBMLGG	8.77735597932366e-63	4.79445515658596e-58	NA
16903	Clinical_data	karnofsky_performance_score	REACTOME_METABOLISM_OF_NON_CODING_RNA	GBMLGG	4.79015024090909e-10	2.61652376609177e-05	NA
16907	Clinical_data	histological_type	GO_BETA_AMYLOID_METABOLIC_PROCESS	GBMLGG	1.22900934818546e-47	6.71321776259342e-43	NA
16908	Clinical_data	karnofsky_performance_score	GO_BETA_AMYLOID_METABOLIC_PROCESS	GBMLGG	4.91546434167685e-07	0.0268497408735414	NA
16912	Clinical_data	histological_type	GO_CATECHOLAMINE_METABOLIC_PROCESS	GBMLGG	9.04814442677798e-49	4.94236793023894e-44	NA
16913	Clinical_data	karnofsky_performance_score	GO_CATECHOLAMINE_METABOLIC_PROCESS	GBMLGG	8.14346976495083e-11	4.44820748970909e-06	NA
16914	Clinical_data	neoplasm_histologic_grade	GO_CATECHOLAMINE_METABOLIC_PROCESS	GBMLGG	1.3347094672872e-07	0.00729058352316289	NA
16917	Clinical_data	histological_type	GO_CATECHOL_CONTAINING_COMPOUND_METABOLIC_PROCESS	GBMLGG	8.89759393727064e-60	4.86013273635534e-55	NA
16918	Clinical_data	karnofsky_performance_score	GO_CATECHOL_CONTAINING_COMPOUND_METABOLIC_PROCESS	GBMLGG	7.35105944317951e-14	4.01536919964794e-09	NA
16919	Clinical_data	neoplasm_histologic_grade	GO_CATECHOL_CONTAINING_COMPOUND_METABOLIC_PROCESS	GBMLGG	9.03105219242507e-09	0.000493303163906835	NA
16920	Clinical_data	primary_therapy_outcome_success	GO_CATECHOL_CONTAINING_COMPOUND_METABOLIC_PROCESS	GBMLGG	4.65723555223517e-07	0.0254392177569742	NA
16922	Clinical_data	histological_type	GO_CHONDROITIN_SULFATE_PROTEOGLYCAN_METABOLIC_PROCESS	GBMLGG	2.67698971443727e-59	1.46225209171707e-54	NA
16923	Clinical_data	karnofsky_performance_score	GO_CHONDROITIN_SULFATE_PROTEOGLYCAN_METABOLIC_PROCESS	GBMLGG	5.57028719301672e-10	3.04265797344152e-05	NA
16924	Clinical_data	neoplasm_histologic_grade	GO_CHONDROITIN_SULFATE_PROTEOGLYCAN_METABOLIC_PROCESS	GBMLGG	2.4796304971102e-11	1.3544485664365e-06	NA
16928	Clinical_data	histological_type	GO_ESTROGEN_METABOLIC_PROCESS	GBMLGG	7.22793276453834e-14	3.94811371397378e-09	NA
16933	Clinical_data	histological_type	GO_FUCOSE_METABOLIC_PROCESS	GBMLGG	6.92326259078035e-67	3.78169372496195e-62	NA
16934	Clinical_data	karnofsky_performance_score	GO_FUCOSE_METABOLIC_PROCESS	GBMLGG	4.26944373479461e-13	2.33209825125686e-08	NA
16935	Clinical_data	neoplasm_histologic_grade	GO_FUCOSE_METABOLIC_PROCESS	GBMLGG	1.30460622559669e-07	0.00712615058607681	NA
16943	Clinical_data	histological_type	GO_GLUTATHIONE_METABOLIC_PROCESS	GBMLGG	2.92582784404039e-72	1.59817494325018e-67	NA
16944	Clinical_data	karnofsky_performance_score	GO_GLUTATHIONE_METABOLIC_PROCESS	GBMLGG	8.59440652449452e-17	4.69452267587464e-12	NA
16945	Clinical_data	neoplasm_histologic_grade	GO_GLUTATHIONE_METABOLIC_PROCESS	GBMLGG	1.37855338804251e-12	7.53007217150459e-08	NA
16948	Clinical_data	histological_type	GO_GLYCOSIDE_METABOLIC_PROCESS	GBMLGG	5.20134803600837e-65	2.84113233770885e-60	NA
16949	Clinical_data	karnofsky_performance_score	GO_GLYCOSIDE_METABOLIC_PROCESS	GBMLGG	1.44794066213144e-13	7.90908627876054e-09	NA
16950	Clinical_data	neoplasm_histologic_grade	GO_GLYCOSIDE_METABOLIC_PROCESS	GBMLGG	1.64011086310625e-12	8.95877756754526e-08	NA
16951	Clinical_data	primary_therapy_outcome_success	GO_GLYCOSIDE_METABOLIC_PROCESS	GBMLGG	4.47450181004386e-08	0.00244410712370026	NA
16953	Clinical_data	histological_type	GO_GPI_ANCHOR_METABOLIC_PROCESS	GBMLGG	1.56691866414525e-81	8.55897981916062e-77	NA
16954	Clinical_data	karnofsky_performance_score	GO_GPI_ANCHOR_METABOLIC_PROCESS	GBMLGG	1.49539874446923e-15	8.16831656191425e-11	NA
16958	Clinical_data	histological_type	GO_HEPARAN_SULFATE_PROTEOGLYCAN_METABOLIC_PROCESS	GBMLGG	1.75969379477736e-10	9.61197541521237e-06	NA
16963	Clinical_data	histological_type	GO_MRNA_METABOLIC_PROCESS	GBMLGG	7.6482511606302e-111	4.17770423147104e-106	NA
16964	Clinical_data	karnofsky_performance_score	GO_MRNA_METABOLIC_PROCESS	GBMLGG	1.54252885830861e-17	8.42575538273911e-13	NA
16968	Clinical_data	histological_type	GO_NUCLEOSIDE_MONOPHOSPHATE_METABOLIC_PROCESS	GBMLGG	2.06986603930041e-83	1.13062292664707e-78	NA
16969	Clinical_data	karnofsky_performance_score	GO_NUCLEOSIDE_MONOPHOSPHATE_METABOLIC_PROCESS	GBMLGG	3.99191231632679e-18	2.18050226454718e-13	NA
16970	Clinical_data	neoplasm_histologic_grade	GO_NUCLEOSIDE_MONOPHOSPHATE_METABOLIC_PROCESS	GBMLGG	6.46195800062255e-14	3.52971531868006e-09	NA
16973	Clinical_data	histological_type	GO_PIRNA_METABOLIC_PROCESS	GBMLGG	2.38952567101455e-12	1.30523060727828e-07	NA
16978	Clinical_data	histological_type	GO_SNORNA_METABOLIC_PROCESS	GBMLGG	4.417320644861e-34	2.41287305584243e-29	NA
16983	Clinical_data	histological_type	GO_TETRAPYRROLE_METABOLIC_PROCESS	GBMLGG	6.87108951859545e-56	3.75319522774239e-51	NA
16984	Clinical_data	karnofsky_performance_score	GO_TETRAPYRROLE_METABOLIC_PROCESS	GBMLGG	1.96071102345599e-10	1.07099918234237e-05	NA
16985	Clinical_data	neoplasm_histologic_grade	GO_TETRAPYRROLE_METABOLIC_PROCESS	GBMLGG	3.23429582319881e-07	0.0176666940750589	NA
16988	Clinical_data	histological_type	GO_TOXIN_METABOLIC_PROCESS	GBMLGG	9.42238206318967e-32	5.1467877543761e-27	NA
16989	Clinical_data	karnofsky_performance_score	GO_TOXIN_METABOLIC_PROCESS	GBMLGG	1.42644238806457e-07	0.00779165625632509	NA
16993	Clinical_data	histological_type	KEGG_ETHER_LIPID_METABOLISM	GBMLGG	2.09721974911667e-50	1.14556434356e-45	NA
16994	Clinical_data	karnofsky_performance_score	KEGG_ETHER_LIPID_METABOLISM	GBMLGG	1.34122423655107e-13	7.32616914731289e-09	NA
16996	Clinical_data	primary_therapy_outcome_success	KEGG_ETHER_LIPID_METABOLISM	GBMLGG	1.00562626089314e-07	0.00549303232487659	NA
17003	Clinical_data	histological_type	REACTOME_HYALURONAN_METABOLISM	GBMLGG	4.01555820960777e-60	2.19341836083405e-55	NA
17004	Clinical_data	karnofsky_performance_score	REACTOME_HYALURONAN_METABOLISM	GBMLGG	2.39646565820185e-10	1.3090214364796e-05	NA
17005	Clinical_data	neoplasm_histologic_grade	REACTOME_HYALURONAN_METABOLISM	GBMLGG	2.56065906680672e-12	1.39870880206183e-07	NA
17008	Clinical_data	histological_type	GO_4_HYDROXYPROLINE_METABOLIC_PROCESS	GBMLGG	4.17676764836937e-40	2.2814757925688e-35	NA
17009	Clinical_data	karnofsky_performance_score	GO_4_HYDROXYPROLINE_METABOLIC_PROCESS	GBMLGG	2.04298708834896e-07	0.0111594083726885	NA
17013	Clinical_data	histological_type	GO_BENZENE_CONTAINING_COMPOUND_METABOLIC_PROCESS	GBMLGG	9.92905139121827e-59	5.42354574142516e-54	NA
17014	Clinical_data	karnofsky_performance_score	GO_BENZENE_CONTAINING_COMPOUND_METABOLIC_PROCESS	GBMLGG	5.63762581600036e-13	3.07944034947388e-08	NA
17015	Clinical_data	neoplasm_histologic_grade	GO_BENZENE_CONTAINING_COMPOUND_METABOLIC_PROCESS	GBMLGG	1.97814857396541e-11	1.08052409555713e-06	NA
17018	Clinical_data	histological_type	GO_GTP_METABOLIC_PROCESS	GBMLGG	2.82838416123481e-54	1.54494828039129e-49	NA
17019	Clinical_data	karnofsky_performance_score	GO_GTP_METABOLIC_PROCESS	GBMLGG	3.48431658026435e-14	1.9032382456378e-09	NA
17020	Clinical_data	neoplasm_histologic_grade	GO_GTP_METABOLIC_PROCESS	GBMLGG	3.55959749337596e-07	0.0194435893880675	NA
17023	Clinical_data	histological_type	GO_SNRNA_METABOLIC_PROCESS	GBMLGG	5.26100472637297e-97	2.87371861168671e-92	NA
17024	Clinical_data	karnofsky_performance_score	GO_SNRNA_METABOLIC_PROCESS	GBMLGG	6.62849090758969e-17	3.62068058845271e-12	NA
17065	Clinical_data	neoplasm_histologic_grade	GO_LINOLEIC_ACID_METABOLIC_PROCESS	HNSC	2.65428825344438e-14	1.44985187267892e-09	NA
17092	Clinical_data	gender	GO_MULTI_ORGANISM_METABOLIC_PROCESS	HNSC	2.77170450407153e-31	1.51398815125899e-26	NA
17105	Clinical_data	neoplasm_histologic_grade	GO_ONE_CARBON_METABOLIC_PROCESS	HNSC	8.77773225319957e-10	4.7946606886652e-05	NA
17142	Clinical_data	clinical_n	HALLMARK_HEME_METABOLISM	HNSC	7.93383536915867e-07	0.0433369889369554	NA
17145	Clinical_data	neoplasm_histologic_grade	HALLMARK_HEME_METABOLISM	HNSC	1.07273432245658e-08	0.000585959668955458	NA
17241	Clinical_data	neoplasm_histologic_grade	GO_ALDITOL_PHOSPHATE_METABOLIC_PROCESS	HNSC	1.13636465802509e-14	6.20716467153045e-10	NA
17255	Clinical_data	neoplasm_histologic_grade	GO_ALPHA_LINOLENIC_ACID_METABOLIC_PROCESS	HNSC	4.04568506302598e-07	0.0220987455197668	NA
17261	Clinical_data	gender	GO_AMINE_METABOLIC_PROCESS	HNSC	7.06456667877127e-07	0.0385887825694523	NA
17262	Clinical_data	neoplasm_histologic_grade	GO_AMINE_METABOLIC_PROCESS	HNSC	2.11069725359232e-10	1.15292616082973e-05	NA
17269	Clinical_data	neoplasm_histologic_grade	GO_AMINOGLYCAN_METABOLIC_PROCESS	HNSC	4.01623568592405e-09	0.000219378841872229	NA
17289	Clinical_data	neoplasm_histologic_grade	GO_AMMONIUM_ION_METABOLIC_PROCESS	HNSC	6.43437067551777e-13	3.51464629408807e-08	NA
17317	Clinical_data	neoplasm_histologic_grade	GO_ARACHIDONIC_ACID_METABOLIC_PROCESS	HNSC	1.05069424539421e-11	5.73920717661681e-07	NA
17324	Clinical_data	neoplasm_histologic_grade	GO_ARGININE_METABOLIC_PROCESS	HNSC	4.82938357837377e-08	0.0026379541920151	NA
[truncated: 879,894 more rows]
