# Supplementary material for: Cancer Metabolic Subtypes and Their Association with Molecular and Clinical Features
Source: Cancers (Basel). 2022 Apr 25;14(9):2145. doi: 10.3390/cancers14092145 (PMC9104370; doi:10.3390/cancers14092145)
Supplement: Supplementary file 1 [file cancers-14-02145-s001.zip › Supplementary Date S3.csv]

tumor	sample	GO_2_OXOGLUTARATE_METABOLIC_PROCESS	GO_4_HYDROXYPROLINE_METABOLIC_PROCESS	GO_ACETYL_COA_METABOLIC_PROCESS	GO_ACYL_COA_METABOLIC_PROCESS	GO_ADP_METABOLIC_PROCESS	GO_ALCOHOL_METABOLIC_PROCESS	GO_ALDITOL_METABOLIC_PROCESS	GO_ALDITOL_PHOSPHATE_METABOLIC_PROCESS	GO_ALKALOID_METABOLIC_PROCESS	GO_ALPHA_AMINO_ACID_METABOLIC_PROCESS	GO_ALPHA_LINOLENIC_ACID_METABOLIC_PROCESS	GO_AMINE_METABOLIC_PROCESS	GO_AMINOGLYCAN_METABOLIC_PROCESS	GO_AMINO_ACID_BETAINE_METABOLIC_PROCESS	GO_AMINO_SUGAR_METABOLIC_PROCESS	GO_AMMONIUM_ION_METABOLIC_PROCESS	GO_AMP_METABOLIC_PROCESS	GO_AMYLOID_PRECURSOR_PROTEIN_METABOLIC_PROCESS	GO_ANDROGEN_METABOLIC_PROCESS	GO_ARACHIDONIC_ACID_METABOLIC_PROCESS	GO_ARGININE_METABOLIC_PROCESS	GO_AROMATIC_AMINO_ACID_FAMILY_METABOLIC_PROCESS	GO_ASPARTATE_FAMILY_AMINO_ACID_METABOLIC_PROCESS	GO_ASPARTATE_METABOLIC_PROCESS	GO_BENZENE_CONTAINING_COMPOUND_METABOLIC_PROCESS	GO_BETA_AMYLOID_METABOLIC_PROCESS	GO_BILE_ACID_METABOLIC_PROCESS	GO_BIOTIN_METABOLIC_PROCESS	GO_BRANCHED_CHAIN_AMINO_ACID_METABOLIC_PROCESS	GO_C21_STEROID_HORMONE_METABOLIC_PROCESS	GO_CAMP_METABOLIC_PROCESS	GO_CARBOHYDRATE_DERIVATIVE_METABOLIC_PROCESS	GO_CARBOHYDRATE_METABOLIC_PROCESS	GO_CARDIOLIPIN_METABOLIC_PROCESS	GO_CARNITINE_METABOLIC_PROCESS	GO_CATECHOLAMINE_METABOLIC_PROCESS	GO_CATECHOL_CONTAINING_COMPOUND_METABOLIC_PROCESS	GO_CDP_DIACYLGLYCEROL_METABOLIC_PROCESS	GO_CELLULAR_ALDEHYDE_METABOLIC_PROCESS	GO_CELLULAR_AMIDE_METABOLIC_PROCESS	GO_CELLULAR_AMINO_ACID_METABOLIC_PROCESS	GO_CELLULAR_CARBOHYDRATE_METABOLIC_PROCESS	GO_CELLULAR_GLUCAN_METABOLIC_PROCESS	GO_CELLULAR_HORMONE_METABOLIC_PROCESS	GO_CELLULAR_KETONE_METABOLIC_PROCESS	GO_CELLULAR_LIPID_METABOLIC_PROCESS	GO_CELLULAR_METABOLIC_COMPOUND_SALVAGE	GO_CELLULAR_MODIFIED_AMINO_ACID_METABOLIC_PROCESS
COADREAD	SW1116_LARGE_INTESTINE	1	1	1	1	1	1	1	1	1	1	1	1	1	1	1	1	1	1	1	1	1	1	1	1	1	1	1	1	1	1	1	1	1	1	1	1	1	1	1	1	1	1	1	1	1	1	1	1
COADREAD	OUMS23_LARGE_INTESTINE	2	2	2	2	2	2	2	1	1	2	2	2	1	1	1	2	2	2	2	1	2	1	2	2	1	2	1	2	1	2	2	2	2	1	2	1	1	1	2	2	2	2	2	2	2	2	1	2
COADREAD	NCIH716_LARGE_INTESTINE	1	2	1	1	2	3	1	2	1	3	1	1	1	1	1	1	2	2	1	1	2	2	1	2	2	1	1	2	1	1	3	2	2	2	2	1	1	2	1	1	1	1	1	3	1	3	2	1
COADREAD	SW480_LARGE_INTESTINE	1	2	1	2	2	3	2	1	1	3	1	1	1	1	1	3	2	1	2	2	2	3	2	3	1	1	2	2	1	2	4	2	2	1	1	1	2	1	2	1	3	2	1	2	2	3	1	2
COADREAD	SNUC2A_LARGE_INTESTINE	1	2	2	2	2	3	2	1	2	3	1	1	1	1	1	3	2	2	2	2	2	4	2	3	2	1	2	2	1	1	5	2	2	1	2	2	3	2	2	1	3	2	2	2	1	3	3	2
COADREAD	NCIH508_LARGE_INTESTINE	1	1	1	1	1	1	2	1	1	1	1	2	1	1	1	1	2	2	1	1	2	5	1	4	2	1	1	1	1	1	2	1	1	1	1	1	4	1	1	3	1	1	2	1	1	1	4	1
COADREAD	LS123_LARGE_INTESTINE	1	2	2	2	2	3	2	1	1	3	1	1	1	1	1	3	1	1	2	2	2	6	2	4	2	1	1	2	1	2	4	2	2	1	2	1	2	1	2	1	3	2	1	2	2	3	1	2
COADREAD	SNU1197_LARGE_INTESTINE	1	2	2	2	1	3	2	1	1	3	1	1	1	1	1	3	1	1	2	2	2	4	2	2	2	2	1	2	1	2	2	2	2	1	2	1	2	2	2	1	3	2	1	2	2	3	1	2
COADREAD	CW2_LARGE_INTESTINE	1	2	1	1	1	1	3	3	1	1	1	2	1	1	1	1	2	2	1	1	1	7	1	1	1	1	1	2	1	1	1	1	1	1	2	1	1	1	1	3	1	1	2	1	1	1	4	1
COADREAD	SNU61_LARGE_INTESTINE	2	1	1	1	1	1	2	1	1	1	2	2	1	1	1	1	2	2	1	1	2	1	2	3	1	1	1	2	1	1	1	1	1	1	1	1	1	1	1	1	1	1	1	1	1	1	4	1
COADREAD	HCC1588_LUNG	2	2	1	1	1	1	2	1	1	1	1	2	1	1	1	1	1	1	1	1	2	3	1	1	2	1	1	1	1	1	1	1	1	2	1	1	4	1	1	3	1	1	1	1	1	1	3	1
COADREAD	HT115_LARGE_INTESTINE	2	2	1	1	1	1	3	1	1	1	1	2	1	1	1	1	2	2	1	1	1	1	1	1	1	1	1	2	1	1	5	1	1	2	1	1	1	1	1	3	1	1	1	1	1	1	4	1
COADREAD	SNU1033_LARGE_INTESTINE	1	1	1	1	1	1	2	1	1	3	1	2	1	1	1	1	1	1	1	1	2	3	2	1	2	1	1	2	1	2	4	2	2	1	1	1	2	1	1	1	1	2	1	2	1	1	1	1
COADREAD	SNUC5_LARGE_INTESTINE	1	2	2	2	1	3	2	1	2	3	1	1	1	1	1	3	1	2	2	2	1	8	1	1	2	1	2	2	1	2	4	2	2	1	2	1	3	1	2	3	3	2	2	2	2	3	3	2
COADREAD	SNUC4_LARGE_INTESTINE	2	1	2	1	2	1	2	1	1	1	1	2	1	1	1	1	2	2	1	1	1	8	2	5	1	1	2	2	1	1	2	1	1	1	1	1	1	1	1	3	1	1	2	1	1	1	4	1
COADREAD	HCT15_LARGE_INTESTINE	1	2	2	2	2	3	2	2	1	3	1	1	1	1	1	3	2	1	2	2	2	5	2	1	2	1	2	2	1	2	1	2	2	1	2	1	3	1	2	1	3	2	2	2	2	3	4	1
COADREAD	SW1463_LARGE_INTESTINE	2	2	1	1	1	1	3	1	1	1	2	2	1	1	1	1	2	2	1	1	1	1	2	1	1	1	1	2	1	1	2	1	1	1	1	1	1	1	1	3	1	1	1	1	1	1	4	1
COADREAD	CCK81_LARGE_INTESTINE	2	2	2	1	1	1	3	1	1	1	1	2	1	1	1	1	2	2	1	1	1	7	1	3	1	2	1	2	1	1	2	1	1	1	1	1	4	1	1	3	1	1	2	1	1	1	4	1
COADREAD	COLO201_LARGE_INTESTINE	2	2	2	1	1	1	3	1	1	3	1	2	1	1	1	1	1	1	1	1	2	5	2	5	2	1	1	2	1	1	2	1	1	1	1	1	1	2	1	1	3	1	2	1	1	1	1	1
COADREAD	C2BBE1_LARGE_INTESTINE	1	1	2	1	2	2	1	2	1	2	1	2	1	1	2	2	2	2	1	2	2	2	2	6	1	1	1	2	2	2	3	2	2	1	2	1	2	1	2	2	2	2	2	4	2	2	2	1
COADREAD	LS513_LARGE_INTESTINE	2	2	1	1	1	1	2	1	1	1	1	2	1	1	1	1	1	2	1	1	2	3	2	1	1	1	1	1	1	1	1	1	1	2	1	1	4	1	1	3	1	1	1	1	1	1	3	1
COADREAD	SW837_LARGE_INTESTINE	1	2	2	2	2	3	2	1	1	3	2	1	1	1	1	3	2	1	2	1	2	6	2	3	2	1	1	2	1	2	2	2	2	2	2	1	2	1	2	1	3	2	2	2	2	3	3	1
COADREAD	GP2D_LARGE_INTESTINE	2	2	1	1	1	1	3	1	1	1	2	2	1	1	1	1	2	1	2	1	1	7	2	2	1	1	1	2	1	1	1	1	1	1	1	1	4	1	1	3	1	1	2	2	1	1	4	1
COADREAD	HT55_LARGE_INTESTINE	2	2	1	1	1	1	3	1	1	1	1	2	1	1	2	1	2	2	1	1	1	3	2	2	2	2	1	1	1	1	1	1	1	1	1	1	4	1	1	1	1	1	2	1	1	1	4	1
COADREAD	MDST8_LARGE_INTESTINE	1	2	2	2	2	3	1	1	2	3	1	1	2	2	3	3	1	2	2	2	2	4	2	7	2	2	2	2	1	2	4	2	2	1	2	2	3	1	2	1	3	2	2	2	2	4	5	2
COADREAD	SKCO1_LARGE_INTESTINE	2	2	1	1	2	1	2	3	1	1	1	2	1	1	1	1	2	1	2	1	2	3	2	3	1	1	2	1	1	1	4	1	1	2	1	1	2	1	1	1	1	1	2	2	2	1	3	1
COADREAD	SNU81_LARGE_INTESTINE	1	1	2	1	1	1	2	1	1	1	1	2	1	1	1	1	2	2	1	1	2	3	1	2	2	1	1	2	1	1	5	1	1	2	1	1	1	1	1	3	1	1	2	1	1	1	3	1
COADREAD	SNU1040_LARGE_INTESTINE	1	2	1	1	2	1	3	3	1	1	2	2	1	1	1	1	2	2	1	1	1	3	1	1	1	1	2	1	1	1	6	1	1	2	1	1	1	1	1	1	1	1	2	1	1	1	5	1
COADREAD	SNU175_LARGE_INTESTINE	2	1	2	1	2	1	1	3	2	1	1	2	1	1	1	1	2	2	2	1	2	8	1	3	2	1	2	2	1	1	5	1	1	1	1	2	3	1	1	3	1	1	2	1	1	1	5	1
COADREAD	SNU407_LARGE_INTESTINE	2	2	1	1	1	1	3	1	1	1	1	2	1	1	1	1	2	1	1	1	1	5	2	1	1	1	1	1	1	1	5	1	1	2	2	1	4	1	1	3	1	1	1	1	1	1	5	1
COADREAD	SNU283_LARGE_INTESTINE	2	1	1	1	1	1	3	3	1	1	1	2	1	1	1	1	2	2	1	1	1	7	2	1	1	1	1	2	1	1	2	1	1	1	1	1	4	1	1	3	1	1	2	1	1	1	4	1
COADREAD	SNU503_LARGE_INTESTINE	1	1	1	2	2	3	1	2	2	3	1	1	1	1	3	3	2	2	2	1	2	9	1	1	2	1	2	2	1	2	7	2	2	1	1	2	3	2	1	1	3	2	1	1	2	3	3	1
COADREAD	HS675T_FIBROBLAST	1	2	2	2	1	3	1	2	2	3	2	1	2	2	3	3	1	2	2	2	1	8	2	2	2	1	2	2	1	2	4	2	2	1	3	2	3	1	2	4	3	2	3	2	2	4	5	2
COADREAD	HCC56_LARGE_INTESTINE	2	2	1	1	1	1	1	1	1	1	1	2	1	1	1	1	2	1	1	1	2	3	2	1	1	1	1	2	1	1	2	1	1	1	2	1	4	1	1	1	1	1	1	1	1	1	4	1
COADREAD	RCM1_LARGE_INTESTINE	2	2	2	1	1	1	2	1	1	1	1	1	1	1	1	3	2	1	1	1	2	3	1	1	2	1	1	1	1	2	2	1	1	1	2	1	1	1	1	3	1	1	1	1	1	1	1	1
COADREAD	RKO_LARGE_INTESTINE	1	2	2	2	2	3	2	2	2	3	1	1	1	1	3	3	2	2	2	1	1	9	2	5	2	1	2	2	1	2	8	2	2	1	2	1	1	1	2	1	3	2	2	2	2	3	3	2
COADREAD	SNUC1_LARGE_INTESTINE	2	2	2	1	1	1	3	1	1	1	1	2	1	1	1	1	2	2	1	1	2	3	2	2	1	2	1	2	1	1	2	1	1	2	1	1	4	1	1	1	1	1	2	1	1	1	4	1
COADREAD	SW620_LARGE_INTESTINE	1	2	2	1	2	3	1	2	1	3	1	1	1	1	1	3	2	1	1	1	2	3	2	1	2	2	1	1	1	1	2	2	2	1	1	1	1	1	2	1	3	1	1	2	1	3	3	2
COADREAD	HCT116_LARGE_INTESTINE	1	2	2	1	2	3	1	2	2	3	1	1	1	1	1	3	2	1	2	2	1	5	2	5	2	1	2	2	1	2	8	2	2	1	1	1	1	2	2	1	3	2	1	2	2	3	3	2
COADREAD	LS411N_LARGE_INTESTINE	2	2	2	1	2	1	1	3	1	1	2	2	1	1	1	1	1	1	1	1	1	1	1	1	1	1	1	2	1	1	5	1	1	1	2	1	1	1	1	3	1	1	1	1	1	1	3	1
COADREAD	LOVO_LARGE_INTESTINE	1	2	1	1	2	1	2	3	1	1	1	2	1	1	1	1	2	2	1	1	1	9	1	1	2	1	1	2	1	1	5	1	1	2	1	1	1	1	1	1	1	1	1	1	1	1	3	1
COADREAD	LS1034_LARGE_INTESTINE	2	2	1	1	1	1	2	1	1	1	1	2	1	1	2	1	2	1	1	1	2	3	2	1	2	1	1	1	1	1	4	1	1	1	1	1	4	1	1	3	1	1	1	1	1	1	4	1
COADREAD	SW48_LARGE_INTESTINE	1	2	1	2	2	3	2	2	2	1	1	1	1	1	1	3	2	1	2	2	2	9	1	3	2	1	2	2	1	2	8	2	2	1	1	1	1	1	1	3	1	1	2	1	2	3	3	2
COADREAD	LS180_LARGE_INTESTINE	2	2	1	1	2	1	1	3	1	1	2	2	1	1	1	1	1	1	1	1	1	3	1	1	1	2	1	2	2	1	1	1	1	2	2	1	4	1	1	3	1	1	2	1	1	1	4	1
COADREAD	SW403_LARGE_INTESTINE	2	1	1	1	1	1	2	1	1	1	1	2	1	1	1	1	1	2	1	1	1	1	2	1	2	2	1	2	1	1	1	1	1	1	1	1	1	1	1	3	1	1	2	1	1	1	4	1
COADREAD	NCIH747_LARGE_INTESTINE	1	2	2	2	2	3	2	1	1	3	1	1	1	1	1	3	1	1	2	2	2	6	2	3	2	1	2	2	1	2	2	2	2	1	2	1	2	1	2	1	3	2	1	2	2	3	4	1
COADREAD	SW1417_LARGE_INTESTINE	1	2	2	1	1	3	1	1	1	3	1	1	1	1	2	3	2	1	1	1	2	3	2	1	1	1	1	2	1	1	4	2	2	1	1	1	2	1	2	1	3	2	1	2	1	3	4	2
COADREAD	SW948_LARGE_INTESTINE	2	1	1	1	1	1	3	1	1	1	1	2	1	1	1	1	2	2	1	1	1	7	2	1	1	1	1	1	1	1	1	1	1	2	1	1	4	1	1	3	1	1	2	1	1	1	4	1
COADREAD	HT29_LARGE_INTESTINE	2	2	1	1	1	1	2	1	1	1	1	2	1	1	1	1	2	1	1	1	2	3	2	5	2	1	1	2	1	1	1	1	1	2	1	1	1	1	1	1	1	1	2	1	1	1	3	1
COADREAD	KM12_LARGE_INTESTINE	2	1	1	1	2	1	2	2	1	1	1	2	1	1	1	1	2	1	2	1	1	8	1	1	2	1	1	2	1	1	1	1	1	2	1	1	1	2	1	3	1	1	2	1	1	1	3	1
COADREAD	T84_LARGE_INTESTINE	2	1	1	1	1	1	2	1	1	1	1	2	1	1	1	1	1	2	1	1	2	1	2	1	1	1	1	2	1	2	1	1	1	1	1	1	4	1	1	1	1	1	2	1	1	1	4	1
COADREAD	CL14_LARGE_INTESTINE	2	2	2	1	1	3	1	1	1	2	2	2	1	1	2	1	2	2	1	1	2	3	1	4	1	1	1	2	1	1	2	1	2	1	2	1	4	1	1	2	2	2	2	1	1	1	4	1
COADREAD	CL40_LARGE_INTESTINE	1	2	1	1	1	1	3	1	1	1	1	2	1	1	1	1	1	1	1	1	2	3	1	1	2	1	1	2	1	1	1	1	1	1	1	1	1	1	1	3	1	1	1	1	1	1	1	1
COADREAD	HS698T_FIBROBLAST	1	2	2	2	2	3	1	2	2	3	2	1	2	2	3	3	1	2	2	2	2	8	2	4	1	1	2	2	2	2	9	2	2	2	3	2	3	1	2	4	3	2	3	2	2	4	5	2
COADREAD	COLO678_LARGE_INTESTINE	2	1	1	2	2	3	2	1	2	3	1	1	1	1	1	3	2	1	2	2	2	6	2	6	2	1	2	2	1	2	5	2	2	1	2	2	1	1	2	1	3	2	2	2	2	3	4	1
COADREAD	COLO320_LARGE_INTESTINE	2	2	2	2	2	3	2	2	1	3	2	1	1	1	1	3	2	2	2	2	2	10	2	1	2	1	2	2	1	2	10	2	2	1	2	2	3	1	1	1	3	2	2	2	2	3	5	2
COADREAD	CL11_LARGE_INTESTINE	1	2	1	2	2	3	2	1	1	3	1	1	1	1	2	3	2	1	2	2	2	3	2	1	1	1	2	2	1	2	1	2	2	2	1	1	2	1	2	1	3	2	1	2	2	3	4	2
COADREAD	CL34_LARGE_INTESTINE	2	1	1	1	1	1	3	3	1	1	1	2	1	1	1	1	1	1	1	1	1	7	1	1	1	1	1	2	1	1	1	1	1	1	1	1	4	1	1	3	1	1	2	1	1	1	4	1
COADREAD	CACO2_LARGE_INTESTINE	1	2	1	1	1	2	1	2	2	2	1	2	1	1	2	2	2	2	1	2	2	2	2	6	2	1	1	2	2	2	3	2	2	1	2	1	4	1	1	2	2	2	2	4	2	2	2	1
DLBC	P3HR1_HAEMATOPOIETIC_AND_LYMPHOID_TISSUE	1	1	1	1	1	1	1	1	1	1	1	1	1	1	1	1	1	1	1	1	1	1	1	1	1	1	1	1	1	1	1	1	1	1	1	1	1	1	1	1	1	1	1	1	1	1	1	1
DLBC	TOLEDO_HAEMATOPOIETIC_AND_LYMPHOID_TISSUE	2	2	2	2	1	1	2	2	1	2	1	1	2	1	2	1	2	1	1	2	2	2	1	2	1	1	2	2	1	1	1	1	1	2	1	2	2	1	2	2	2	2	1	2	2	1	1	2
DLBC	RAJI_HAEMATOPOIETIC_AND_LYMPHOID_TISSUE	1	3	1	1	1	1	1	3	1	1	1	1	1	2	3	1	1	1	1	2	3	1	1	3	1	1	3	2	1	1	2	1	1	1	2	3	1	2	1	1	1	2	1	1	1	1	1	1
DLBC	BL41_HAEMATOPOIETIC_AND_LYMPHOID_TISSUE	1	1	1	3	1	1	3	4	1	1	1	1	1	2	1	1	2	1	2	1	4	3	1	4	2	1	1	2	1	1	3	1	1	1	1	1	1	1	1	1	1	2	1	2	1	1	1	1
DLBC	A4FUK_HAEMATOPOIETIC_AND_LYMPHOID_TISSUE	1	3	2	4	1	2	1	5	2	3	1	2	2	2	4	2	2	2	1	2	5	4	2	2	3	2	4	2	2	1	2	2	2	3	2	4	1	2	3	2	3	3	2	1	1	2	2	3
DLBC	A3KAW_HAEMATOPOIETIC_AND_LYMPHOID_TISSUE	1	4	1	4	1	2	1	5	1	3	1	2	2	2	4	2	1	2	1	2	3	5	2	3	3	2	4	2	2	1	4	2	2	3	1	4	1	3	3	2	3	3	2	1	3	2	3	3
DLBC	MC116_HAEMATOPOIETIC_AND_LYMPHOID_TISSUE	1	5	1	3	1	1	3	1	3	1	1	1	1	1	1	1	2	1	1	3	1	2	1	4	4	1	4	2	1	1	2	1	1	2	1	3	1	2	2	1	1	2	1	1	1	1	1	1
DLBC	CA46_HAEMATOPOIETIC_AND_LYMPHOID_TISSUE	1	6	1	5	1	1	3	2	1	1	1	1	1	2	1	1	2	3	2	1	4	2	1	1	1	1	3	2	1	1	3	1	1	4	2	2	2	1	2	2	1	2	1	1	4	1	1	1
DLBC	BCP1_HAEMATOPOIETIC_AND_LYMPHOID_TISSUE	1	7	1	6	1	2	1	1	1	4	1	2	1	2	4	2	1	2	1	2	3	4	3	3	4	2	4	2	2	1	5	2	2	1	2	4	1	1	4	2	3	3	2	3	1	2	1	3
DLBC	DB_HAEMATOPOIETIC_AND_LYMPHOID_TISSUE	2	5	1	3	1	1	2	4	2	2	1	1	1	2	3	1	2	1	1	1	4	1	1	4	2	1	3	2	3	1	6	1	1	2	2	5	2	4	1	1	1	1	1	2	2	1	1	2
DLBC	GA10_HAEMATOPOIETIC_AND_LYMPHOID_TISSUE	1	5	1	3	1	1	3	1	1	1	1	1	1	2	1	1	1	1	2	2	4	2	1	4	5	1	3	2	1	1	1	1	1	1	1	1	1	1	1	1	1	2	1	2	1	1	1	1
DLBC	EB1_HAEMATOPOIETIC_AND_LYMPHOID_TISSUE	1	3	1	1	1	1	2	3	2	4	1	1	1	1	1	1	1	1	1	1	1	6	1	2	1	2	1	1	3	1	7	1	1	1	2	2	1	2	2	2	1	2	1	4	2	1	1	2
DLBC	DAUDI_HAEMATOPOIETIC_AND_LYMPHOID_TISSUE	1	7	1	7	1	1	4	3	2	4	1	1	1	2	1	1	1	1	1	1	1	1	3	2	5	1	1	1	1	1	6	1	1	4	2	6	1	1	5	1	1	1	1	1	5	1	1	1
DLBC	HT_HAEMATOPOIETIC_AND_LYMPHOID_TISSUE	2	3	1	3	2	1	3	1	1	1	1	1	1	1	1	1	2	1	1	1	4	2	1	2	1	1	3	1	3	1	7	1	1	1	1	2	1	2	1	1	1	1	1	1	1	1	1	1
DLBC	JM1_HAEMATOPOIETIC_AND_LYMPHOID_TISSUE	2	2	2	2	1	1	1	2	1	2	1	1	1	1	1	1	2	1	1	2	2	6	1	4	5	1	3	2	1	1	1	1	1	2	1	7	2	1	2	1	2	2	1	1	2	1	1	2
DLBC	NAMALWA_HAEMATOPOIETIC_AND_LYMPHOID_TISSUE	1	3	1	1	1	1	1	3	1	1	1	1	1	1	3	1	1	1	2	1	4	6	1	1	1	1	2	2	1	1	3	1	1	1	2	3	1	1	1	2	1	2	1	1	1	1	1	1
DLBC	SUDHL8_HAEMATOPOIETIC_AND_LYMPHOID_TISSUE	1	8	2	1	1	1	3	2	1	4	1	1	2	1	1	1	2	1	1	2	1	1	3	1	6	1	3	1	1	1	8	1	1	1	2	5	1	1	5	2	2	1	1	2	5	1	1	2
DLBC	OCILY3_HAEMATOPOIETIC_AND_LYMPHOID_TISSUE	2	7	1	7	2	1	2	6	2	2	2	1	1	2	1	1	1	1	2	1	2	7	1	4	6	2	2	2	3	1	9	1	1	4	2	2	1	2	2	1	2	2	1	4	5	1	1	2
DLBC	BL70_HAEMATOPOIETIC_AND_LYMPHOID_TISSUE	1	1	1	3	1	1	3	4	1	1	1	1	1	2	1	1	2	1	2	2	4	2	1	4	4	1	3	2	1	1	1	1	1	1	1	1	1	1	2	1	1	1	1	2	1	1	1	1
DLBC	CI1_HAEMATOPOIETIC_AND_LYMPHOID_TISSUE	1	3	1	1	2	1	3	6	1	4	1	1	1	1	3	1	2	1	1	2	1	6	3	2	5	1	3	2	3	1	6	1	1	1	1	8	1	2	1	2	2	2	1	1	1	1	1	1
DLBC	U937_HAEMATOPOIETIC_AND_LYMPHOID_TISSUE	2	1	2	8	1	1	2	7	1	5	2	1	2	2	4	1	1	2	2	2	6	7	1	5	1	2	5	2	2	1	3	1	2	5	1	8	1	2	2	2	2	4	2	5	6	1	4	1
DLBC	ST486_HAEMATOPOIETIC_AND_LYMPHOID_TISSUE	1	1	1	3	1	1	1	4	1	1	1	1	1	1	1	1	2	2	2	3	2	4	1	1	3	1	1	2	1	2	3	1	1	1	1	1	2	1	1	2	1	2	1	6	7	1	1	1
DLBC	RL_HAEMATOPOIETIC_AND_LYMPHOID_TISSUE	1	3	1	1	1	1	3	6	2	1	2	1	1	2	3	1	1	1	1	1	4	3	1	1	2	1	1	1	3	1	6	1	1	1	1	9	2	1	1	1	1	1	1	1	1	1	1	1
DLBC	GRANTA519_HAEMATOPOIETIC_AND_LYMPHOID_TISSUE	1	7	2	9	1	1	2	5	1	2	2	1	1	1	3	1	2	1	1	1	6	1	2	5	2	2	6	2	3	1	3	1	1	4	1	10	2	2	2	2	2	2	1	1	8	1	1	2
DLBC	JEKO1_HAEMATOPOIETIC_AND_LYMPHOID_TISSUE	1	9	2	9	1	1	2	2	1	2	2	1	2	2	2	1	2	3	2	3	5	3	1	4	2	2	1	2	1	1	1	1	1	1	1	7	2	1	2	2	2	2	1	2	2	1	1	2
DLBC	NUDHL1_HAEMATOPOIETIC_AND_LYMPHOID_TISSUE	2	4	2	8	2	1	1	4	1	6	2	1	2	1	2	1	1	2	1	2	6	6	2	1	6	2	6	2	3	1	1	1	1	6	1	2	2	2	6	1	2	5	1	4	2	1	3	2
DLBC	SUDHL10_HAEMATOPOIETIC_AND_LYMPHOID_TISSUE	2	8	1	7	1	1	3	1	2	7	1	1	1	1	3	1	2	1	2	3	4	8	3	2	2	1	1	1	3	2	2	1	1	7	1	5	2	2	5	1	1	1	1	7	7	1	1	1
DLBC	SUDHL4_HAEMATOPOIETIC_AND_LYMPHOID_TISSUE	2	8	1	7	2	1	1	4	2	7	2	1	1	2	3	1	2	1	1	1	3	1	3	2	2	1	4	1	3	1	3	1	1	4	1	2	1	1	5	1	1	1	1	7	5	1	1	1
DLBC	OCILY19_HAEMATOPOIETIC_AND_LYMPHOID_TISSUE	2	4	2	8	1	1	2	4	1	6	2	1	2	2	2	1	1	1	2	1	1	6	2	2	1	1	2	2	3	1	3	1	1	2	2	7	2	2	6	2	2	5	1	4	9	1	1	2
DLBC	MINO_HAEMATOPOIETIC_AND_LYMPHOID_TISSUE	1	1	1	9	1	1	2	2	1	2	1	1	2	2	3	1	1	2	2	2	4	6	1	4	1	2	2	2	1	1	1	1	1	2	1	1	2	2	2	2	2	2	1	2	2	1	1	2
DLBC	DOHH2_HAEMATOPOIETIC_AND_LYMPHOID_TISSUE	2	8	1	7	1	1	3	3	1	4	2	1	1	2	3	1	2	1	2	1	3	3	1	2	2	1	1	2	3	1	1	1	1	4	2	7	2	1	5	1	1	1	1	4	5	1	1	2
DLBC	RI1_HAEMATOPOIETIC_AND_LYMPHOID_TISSUE	1	9	1	7	1	1	3	1	1	2	2	1	1	2	3	1	1	1	2	3	7	2	1	4	5	2	3	2	1	1	3	1	1	1	1	1	2	2	5	2	2	2	1	2	9	1	1	2
DLBC	KARPAS422_HAEMATOPOIETIC_AND_LYMPHOID_TISSUE	2	7	1	7	2	1	3	3	3	4	2	1	1	1	3	1	2	1	1	1	3	1	3	2	4	1	3	2	3	1	6	1	1	6	1	3	1	4	2	1	1	1	1	1	5	1	1	2
DLBC	PFEIFFER_HAEMATOPOIETIC_AND_LYMPHOID_TISSUE	1	7	1	3	2	1	3	4	3	2	2	2	1	2	3	1	1	1	2	3	5	3	1	1	4	2	4	2	1	1	3	1	1	1	1	2	2	2	1	1	2	2	1	8	2	1	1	1
DLBC	NUDUL1_HAEMATOPOIETIC_AND_LYMPHOID_TISSUE	1	7	2	7	1	1	2	2	1	2	2	1	2	1	1	1	1	1	2	1	2	2	1	4	1	1	3	2	1	1	7	1	1	7	1	8	1	2	2	2	2	2	1	1	1	1	1	2
DLBC	SUDHL6_HAEMATOPOIETIC_AND_LYMPHOID_TISSUE	1	7	1	7	1	1	3	1	2	1	2	1	1	2	3	1	1	1	2	3	2	3	1	4	2	1	1	2	1	1	4	1	1	1	1	8	1	1	5	1	1	1	1	1	2	1	1	1
DLBC	REC1_HAEMATOPOIETIC_AND_LYMPHOID_TISSUE	1	1	1	1	1	1	1	1	1	2	2	1	2	2	3	1	1	3	2	2	5	2	1	2	5	2	4	2	3	1	3	1	1	1	1	8	1	2	1	1	2	2	1	1	2	1	3	2
DLBC	SUDHL5_HAEMATOPOIETIC_AND_LYMPHOID_TISSUE	1	7	1	1	2	1	3	1	1	1	1	1	1	1	3	1	1	1	1	3	2	2	1	6	3	1	1	2	1	2	10	1	1	6	1	5	1	1	1	1	1	1	1	6	7	1	1	1
DLBC	WSUDLCL2_HAEMATOPOIETIC_AND_LYMPHOID_TISSUE	2	8	1	7	2	1	3	1	1	7	2	1	1	1	3	1	2	1	2	3	2	8	1	1	3	1	1	1	1	2	1	1	1	4	1	5	2	1	5	1	1	1	1	6	7	1	1	2
BLCA	UMUC3_URINARY_TRACT	1	1	1	1	1	1	1	1	1	1	1	1	1	1	1	1	1	1	1	1	1	1	1	1	1	1	1	1	1	1	1	1	1	1	1	1	1	1	1	1	1	1	1	1	1	1	1	1
BLCA	UBLC1_URINARY_TRACT	2	2	2	2	2	1	2	2	1	1	2	2	2	1	2	1	1	2	1	1	2	2	1	2	2	1	2	1	2	1	2	2	2	1	1	1	1	1	1	2	1	2	2	2	1	1	1	1
BLCA	J82_URINARY_TRACT	1	1	3	1	1	1	3	1	1	1	1	1	1	2	1	1	2	1	2	1	2	2	2	2	3	1	1	1	1	1	2	1	1	2	1	1	1	2	2	1	1	1	1	1	1	1	2	1
BLCA	KMBC2_URINARY_TRACT	2	1	1	2	2	2	4	3	2	2	1	2	2	1	3	2	2	1	3	2	2	3	1	3	4	2	2	2	2	2	2	3	2	3	2	2	2	1	2	2	2	3	3	3	2	2	2	2
BLCA	T24_URINARY_TRACT	1	1	3	1	1	1	5	1	2	1	1	1	1	1	1	1	2	1	4	1	1	2	1	2	3	1	1	1	1	1	2	1	1	1	1	2	2	1	1	1	1	1	1	1	1	1	1	1
BLCA	HT1197_URINARY_TRACT	1	2	2	2	3	1	6	2	2	1	3	2	2	1	3	1	2	2	5	2	2	1	1	4	1	1	1	1	1	1	2	4	2	1	2	2	2	2	1	1	1	3	3	4	1	1	2	1
BLCA	UMUC1_URINARY_TRACT	3	2	1	2	3	2	4	3	2	2	3	2	2	2	3	2	2	1	6	2	1	4	1	3	5	3	2	1	2	2	2	3	2	3	2	2	2	1	2	2	2	3	3	3	2	2	2	2
BLCA	TCCSUP_URINARY_TRACT	3	1	1	1	2	1	7	1	1	2	4	1	1	2	1	1	2	1	2	1	2	2	2	3	6	1	1	1	1	1	2	1	1	1	3	1	1	1	2	2	1	1	4	1	1	1	1	1
BLCA	JMSU1_URINARY_TRACT	1	1	3	1	1	1	1	4	1	1	2	1	1	1	1	1	2	1	4	1	1	2	1	2	3	1	1	1	2	1	2	1	1	2	3	1	1	2	1	1	1	1	1	1	1	1	1	1
BLCA	SW780_URINARY_TRACT	2	2	2	2	2	2	4	3	2	2	3	2	2	2	3	2	2	1	2	2	1	3	2	4	4	2	2	2	2	2	2	3	2	4	4	2	2	1	2	2	2	3	3	3	2	2	2	2
BLCA	HT1376_URINARY_TRACT	1	2	3	2	2	1	5	2	2	2	2	2	2	1	3	1	1	1	5	2	1	4	1	3	5	3	2	1	2	1	2	5	2	5	2	2	2	1	1	1	2	3	5	4	1	2	2	1
BLCA	SCABER_URINARY_TRACT	3	2	1	2	3	2	1	5	2	2	1	1	2	2	1	1	1	1	4	1	1	4	1	4	7	3	1	1	2	1	2	4	1	6	5	1	1	1	2	2	2	1	1	2	1	1	2	2
BLCA	RT4_URINARY_TRACT	2	2	1	2	2	2	1	3	2	2	3	2	2	1	3	2	2	1	6	2	2	3	2	4	5	3	2	2	2	2	1	3	2	4	4	2	2	1	2	2	2	3	3	3	2	2	1	2
BLCA	RT112_URINARY_TRACT	2	2	2	2	2	2	4	3	2	2	3	2	2	2	3	2	2	1	3	2	1	1	2	4	5	3	2	1	2	2	2	3	2	4	2	2	2	1	2	2	2	3	3	3	2	2	2	2
BLCA	SW1710_URINARY_TRACT	1	1	3	1	1	1	2	1	1	1	1	2	1	1	1	1	2	1	7	1	1	2	1	1	2	3	2	1	2	1	1	1	1	7	1	1	1	1	1	1	1	1	1	1	1	1	1	1
BLCA	VMCUB1_URINARY_TRACT	3	2	2	2	3	1	8	5	1	2	1	2	2	1	3	1	1	1	3	1	1	5	1	4	3	1	1	1	2	1	1	4	1	7	5	1	1	1	2	2	2	3	1	2	2	1	2	2
BLCA	CAL29_URINARY_TRACT	1	2	2	2	3	2	3	3	2	2	1	2	2	1	3	1	2	2	4	2	1	4	1	1	4	3	2	1	2	1	2	3	2	3	5	1	1	1	1	2	2	3	3	2	1	2	2	2
BLCA	BFTC905_URINARY_TRACT	3	1	2	2	3	2	7	5	2	2	2	2	2	1	2	1	1	1	8	2	2	4	1	5	7	3	1	1	1	1	2	4	2	4	5	2	2	1	1	2	2	3	3	2	1	1	2	2
BLCA	KU1919_URINARY_TRACT	3	1	3	2	1	2	3	5	1	1	1	2	1	1	1	1	1	1	8	1	1	5	1	4	4	3	1	1	2	1	2	1	1	3	5	2	2	1	1	1	2	1	6	2	1	1	2	1
BLCA	BC3C_URINARY_TRACT	3	2	1	2	3	1	3	5	1	2	2	1	2	1	1	1	2	1	9	1	1	3	1	5	6	3	1	1	2	2	2	4	1	8	4	1	1	1	2	1	2	1	1	1	2	1	2	2
SARC	HOS_BONE	1	1	1	1	1	1	1	1	1	1	1	1	1	1	1	1	1	1	1	1	1	1	1	1	1	1	1	1	1	1	1	1	1	1	1	1	1	1	1	1	1	1	1	1	1	1	1	1
SARC	TC71_BONE	1	1	1	2	1	2	2	1	1	2	1	2	2	2	1	2	1	1	2	1	2	2	2	2	1	2	2	2	1	1	2	2	2	1	1	2	2	1	2	2	1	2	2	2	2	2	2	2
SARC	RKN_SOFT_TISSUE	1	1	2	3	1	1	2	1	1	1	2	3	1	3	2	1	2	1	3	1	2	1	3	1	1	1	1	1	1	2	1	1	1	1	1	1	3	1	1	1	2	1	1	1	1	1	1	1
SARC	HT1080_SOFT_TISSUE	1	1	3	1	1	1	1	1	1	1	3	1	1	3	2	1	1	1	4	1	3	1	4	1	1	1	1	1	1	2	3	1	1	1	1	1	4	1	1	3	2	1	1	1	1	1	2	1
SARC	SKUT1_SOFT_TISSUE	1	1	1	1	1	1	3	1	1	1	3	1	1	4	1	3	2	2	3	2	4	1	1	1	2	2	1	1	2	1	4	1	1	1	1	1	5	1	2	1	2	1	1	2	1	2	2	1
SARC	T173_FIBROBLAST	2	2	3	4	2	1	4	2	2	1	3	3	3	5	2	4	2	2	3	1	4	1	3	1	2	2	1	1	1	2	5	3	1	2	2	1	3	2	1	3	2	1	1	1	1	1	1	1
SARC	HS870T_FIBROBLAST	2	2	3	4	2	1	4	2	2	1	2	3	3	5	2	4	2	2	5	1	4	1	3	1	2	2	1	1	1	2	5	3	1	2	1	1	1	2	1	3	2	1	1	1	1	1	1	1
SARC	SJSA1_BONE	1	1	3	4	1	1	4	1	1	1	2	3	1	3	2	1	1	2	4	1	4	1	3	1	1	1	1	1	1	2	3	1	1	1	1	1	6	1	1	3	2	1	1	1	1	1	1	1
SARC	A204_SOFT_TISSUE	1	2	1	5	1	1	2	1	1	1	3	1	1	4	2	3	1	2	3	1	2	1	3	1	1	2	1	1	2	2	4	4	1	1	2	2	7	1	2	1	2	1	1	1	1	1	2	1
SARC	A673_BONE	2	3	1	2	1	2	1	1	1	2	1	2	2	4	1	2	1	1	2	1	5	2	2	2	1	2	2	2	2	1	2	2	2	2	1	2	2	1	2	2	1	2	2	2	2	2	2	2
SARC	SKNMC_BONE	2	3	4	6	1	2	3	1	1	2	1	2	2	2	1	2	1	1	2	1	1	2	2	2	1	2	2	2	1	1	2	2	2	1	2	2	2	1	2	2	1	2	2	2	2	2	2	2
SARC	RDES_BONE	2	1	4	6	1	2	5	1	1	2	1	2	2	6	1	2	1	1	2	1	5	2	2	2	3	2	2	2	1	1	2	2	2	1	2	2	2	1	2	2	1	2	2	2	2	2	2	2
SARC	MESSA_SOFT_TISSUE	1	2	3	1	2	1	1	1	1	2	3	1	1	6	1	5	1	1	6	2	3	1	4	1	4	2	1	1	2	2	4	4	2	1	2	2	4	1	2	1	1	1	1	1	1	2	2	1
SARC	GCT_SOFT_TISSUE	1	1	2	3	1	1	1	2	1	1	2	3	1	2	2	1	2	1	1	1	4	1	1	1	2	1	1	1	1	2	3	1	1	1	2	1	4	1	1	1	2	1	1	1	1	1	2	1
SARC	U2OS_BONE	1	1	3	1	2	2	1	2	2	1	1	1	1	3	2	1	1	2	4	1	2	1	1	1	2	2	2	1	1	1	3	1	1	1	1	2	2	1	1	1	2	1	1	1	1	1	1	1
SARC	G401_SOFT_TISSUE	1	1	3	1	1	2	5	1	1	2	1	1	1	4	1	3	1	1	1	2	3	1	4	1	4	1	2	1	2	1	4	4	2	1	1	2	7	1	2	1	1	1	1	2	1	2	1	2
SARC	SAOS2_BONE	1	4	3	1	2	1	4	1	1	1	2	1	1	4	2	1	2	1	1	1	4	1	1	1	2	1	2	1	1	1	3	1	1	1	1	1	4	1	1	1	2	1	1	1	1	1	1	1
SARC	SKES1_BONE	2	3	4	6	1	2	5	1	1	2	1	2	2	4	1	2	1	1	2	1	1	2	2	2	3	2	2	2	1	1	2	2	2	1	2	2	2	1	2	2	1	2	2	2	2	2	2	2
SARC	RH30_SOFT_TISSUE	1	4	5	7	2	1	2	2	1	1	2	1	1	4	2	6	2	1	4	1	2	1	5	1	2	1	1	1	1	2	3	5	1	1	1	1	6	1	1	1	2	1	1	1	1	1	1	1
SARC	KYM1_SOFT_TISSUE	1	5	1	5	1	2	6	1	1	2	1	1	1	6	1	3	1	2	1	2	3	1	4	1	2	2	2	2	2	1	4	4	2	1	2	2	7	1	2	1	1	1	1	1	1	2	2	1
SARC	HS819T_FIBROBLAST	1	2	3	4	2	1	4	2	2	1	3	3	3	5	2	4	2	2	5	1	4	1	3	1	2	1	1	1	1	2	5	3	1	1	2	1	1	2	1	3	2	1	1	1	1	1	2	1
SARC	MG63_BONE	1	1	3	1	2	1	1	2	2	1	3	3	3	2	2	4	2	1	1	1	2	1	1	1	1	2	1	1	2	2	1	3	1	2	1	1	5	1	1	3	2	1	1	1	1	1	2	1
SARC	TE617T_SOFT_TISSUE	1	1	3	5	1	1	7	1	1	1	3	1	1	6	2	3	1	1	1	2	3	1	6	1	2	2	2	1	2	1	4	4	2	1	2	1	7	1	2	1	2	1	1	2	1	2	2	1
SARC	G292CLONEA141B1_BONE	2	1	3	1	2	1	1	2	2	1	1	3	3	4	2	1	2	1	1	1	4	1	3	1	1	1	1	1	1	2	3	3	1	1	1	1	5	1	1	1	2	1	1	1	1	1	2	1
SARC	HS729_SOFT_TISSUE	1	1	3	3	2	1	4	2	2	1	1	3	3	6	2	4	2	1	1	1	4	1	3	1	2	1	1	1	1	2	1	3	1	1	2	1	1	2	1	3	2	1	1	1	1	1	1	1
SARC	SW1353_BONE	1	4	3	1	2	1	1	2	1	1	2	1	1	3	2	1	2	1	1	1	4	1	3	1	2	1	1	1	1	2	3	1	1	1	1	1	4	1	1	3	2	1	1	1	1	1	1	1
SARC	G402_SOFT_TISSUE	2	2	1	5	1	1	2	1	1	1	2	1	1	6	1	3	1	2	4	2	3	1	6	2	2	2	2	1	2	1	4	4	1	1	2	1	5	1	2	1	2	1	1	1	1	1	2	1
SARC	RD_SOFT_TISSUE	2	4	1	1	2	1	6	1	1	1	2	1	1	6	2	6	2	2	1	1	1	1	1	1	1	1	1	1	1	1	4	5	1	1	2	1	6	1	1	1	2	1	1	1	1	1	1	1
SARC	TE125T_FIBROBLAST	2	2	3	4	2	1	4	2	2	1	3	3	3	5	2	4	2	2	5	1	4	1	3	1	2	2	1	1	1	2	5	3	1	2	2	1	3	2	1	3	2	1	1	1	1	1	2	1
SARC	RH41_SOFT_TISSUE	2	1	5	7	1	1	6	2	1	2	2	1	1	7	1	6	1	1	1	1	2	1	5	1	2	1	1	1	2	1	3	5	1	1	2	1	6	1	1	1	1	1	1	1	1	2	1	1
SARC	CAL78_BONE	1	2	2	1	2	1	4	2	1	1	3	3	3	5	2	4	2	1	1	1	4	1	1	1	1	1	1	1	1	2	1	3	1	1	1	1	4	2	1	3	2	1	1	1	1	1	1	1
SARC	TE441T_SOFT_TISSUE	2	3	3	8	1	2	7	1	1	1	3	1	1	6	1	7	1	1	7	2	3	2	1	1	1	2	1	1	2	1	4	1	2	1	2	1	8	1	2	1	2	1	1	2	1	2	1	1
SARC	HS863T_FIBROBLAST	2	2	3	4	2	1	4	2	2	1	3	3	3	5	2	4	2	2	5	1	4	1	3	1	1	2	1	1	1	2	5	3	1	2	1	1	1	2	1	3	2	1	1	1	1	1	1	1
SARC	MHHES1_BONE	1	3	1	2	1	2	5	1	1	2	1	2	2	4	1	2	1	1	2	1	1	2	2	2	3	2	2	2	1	1	2	2	2	1	1	2	2	1	2	2	1	2	2	2	2	2	2	2
SARC	CADOES1_BONE	1	1	1	9	1	2	7	1	1	2	1	2	2	6	1	2	1	1	8	1	1	2	1	2	3	2	2	1	1	2	2	2	2	1	2	1	5	1	2	2	1	2	2	2	2	2	2	2
SARC	S117_THYROID	1	4	3	1	2	1	2	1	2	1	3	1	1	3	2	1	2	1	3	1	2	1	1	1	2	1	1	1	1	2	1	1	1	1	1	1	5	1	1	1	2	1	1	1	1	1	1	1
SARC	RH18_SOFT_TISSUE	2	1	3	8	2	1	4	1	1	1	3	3	3	6	2	4	2	2	1	1	4	1	3	1	2	1	1	1	1	2	1	3	1	1	2	1	5	1	1	3	2	1	1	1	1	1	1	1
LAML	AML193_HAEMATOPOIETIC_AND_LYMPHOID_TISSUE	1	1	1	1	1	1	1	1	1	1	1	1	1	1	1	1	1	1	1	1	1	1	1	1	1	1	1	1	1	1	1	1	1	1	1	1	1	1	1	1	1	1	1	1	1	1	1	1
LAML	P31FUJ_HAEMATOPOIETIC_AND_LYMPHOID_TISSUE	2	1	1	1	2	1	2	2	1	2	1	1	2	1	2	1	2	2	1	2	1	1	2	1	2	1	2	1	2	2	1	1	1	1	1	1	1	1	1	2	2	1	1	1	1	1	2	1
LAML	HEL_HAEMATOPOIETIC_AND_LYMPHOID_TISSUE	1	1	2	2	3	2	1	3	2	3	1	2	1	2	1	2	3	2	2	1	2	1	3	1	3	2	3	1	1	3	2	2	2	2	1	2	2	2	2	2	3	2	2	2	2	2	1	2
LAML	KO52_HAEMATOPOIETIC_AND_LYMPHOID_TISSUE	1	1	2	2	1	1	2	4	1	1	1	1	1	1	1	2	4	2	1	1	1	2	2	1	4	3	4	1	1	4	1	3	1	1	1	2	2	3	1	2	1	1	1	1	1	3	2	3
LAML	HEL9217_HAEMATOPOIETIC_AND_LYMPHOID_TISSUE	1	1	1	2	3	2	1	3	2	3	1	2	1	2	1	2	3	2	2	1	2	1	3	1	3	2	3	1	1	3	2	2	2	2	1	2	2	2	2	2	3	2	2	2	2	2	1	2
LAML	THP1_HAEMATOPOIETIC_AND_LYMPHOID_TISSUE	2	1	1	1	1	1	1	2	2	2	1	3	2	2	2	1	5	2	1	2	1	1	4	2	3	1	5	1	2	5	1	1	1	1	1	1	1	1	1	1	2	1	1	1	1	1	2	1
LAML	GDM1_HAEMATOPOIETIC_AND_LYMPHOID_TISSUE	1	2	2	2	1	1	1	1	2	1	1	1	1	1	1	1	5	2	3	1	1	2	2	1	5	1	2	2	1	6	3	3	1	2	1	1	1	4	2	3	1	1	1	2	1	3	1	3
LAML	KASUMI1_HAEMATOPOIETIC_AND_LYMPHOID_TISSUE	1	1	2	2	1	1	1	4	2	1	1	1	1	2	1	1	4	2	3	2	1	2	5	1	3	1	6	1	1	1	3	3	1	1	1	1	1	3	1	1	1	1	1	2	1	3	2	3
LAML	CMK_HAEMATOPOIETIC_AND_LYMPHOID_TISSUE	1	1	1	2	3	2	1	3	2	3	1	2	1	2	1	2	4	2	3	1	2	1	3	1	5	3	3	1	1	2	2	2	2	2	1	2	2	2	2	2	3	2	2	2	1	2	1	2
LAML	SKM1_HAEMATOPOIETIC_AND_LYMPHOID_TISSUE	1	1	2	1	1	1	1	5	2	2	1	3	2	1	2	1	5	2	1	2	1	1	4	2	4	1	4	1	2	6	1	1	1	1	1	1	1	1	1	1	2	1	1	1	1	1	2	1
LAML	KG1_HAEMATOPOIETIC_AND_LYMPHOID_TISSUE	1	1	2	2	1	1	1	1	2	1	1	1	1	1	1	1	4	2	3	1	1	2	2	1	6	1	5	1	1	4	3	3	1	1	1	2	2	1	1	2	1	1	1	2	1	3	2	3
LAML	HL60_HAEMATOPOIETIC_AND_LYMPHOID_TISSUE	2	1	1	1	1	1	2	1	2	2	2	3	2	1	2	1	2	2	3	1	1	1	2	1	2	1	4	1	2	6	1	1	1	1	1	1	1	1	1	1	2	1	1	1	1	1	2	1
LAML	MV411_HAEMATOPOIETIC_AND_LYMPHOID_TISSUE	2	1	1	1	2	1	1	5	2	2	1	3	2	1	2	1	6	2	3	2	1	1	4	2	2	1	1	1	2	1	1	1	1	1	1	1	1	1	1	1	2	1	1	1	1	1	2	1
LAML	MOLM13_HAEMATOPOIETIC_AND_LYMPHOID_TISSUE	2	1	1	1	1	1	1	5	3	2	2	3	2	1	2	1	6	2	1	2	1	1	4	2	2	1	4	1	2	5	1	1	1	1	1	1	1	1	1	1	2	1	1	1	1	1	2	1
LAML	MONOMAC6_HAEMATOPOIETIC_AND_LYMPHOID_TISSUE	2	1	1	1	1	1	1	1	3	2	2	3	2	1	1	1	6	2	3	2	1	1	4	2	1	1	7	1	2	1	1	1	1	1	1	1	1	1	1	1	2	1	1	1	1	1	2	1
LAML	TF1_HAEMATOPOIETIC_AND_LYMPHOID_TISSUE	1	1	1	2	3	2	2	3	2	1	1	2	1	2	1	2	7	2	2	1	2	1	2	1	4	3	8	1	1	7	2	2	2	2	1	2	2	2	2	2	1	2	2	2	2	2	1	2
LAML	ME1_HAEMATOPOIETIC_AND_LYMPHOID_TISSUE	1	2	2	2	1	1	2	1	1	1	1	1	1	2	1	1	2	2	3	1	1	2	5	1	2	3	9	2	1	4	3	3	1	1	1	2	1	1	2	2	1	1	1	1	1	3	1	3
LAML	OCIAML3_HAEMATOPOIETIC_AND_LYMPHOID_TISSUE	2	3	1	1	2	1	1	2	3	2	2	3	2	3	2	1	8	2	3	2	1	1	4	2	2	1	5	1	2	8	1	1	1	1	2	1	1	1	1	1	2	1	1	1	1	1	2	1
LAML	KASUMI6_HAEMATOPOIETIC_AND_LYMPHOID_TISSUE	1	2	2	2	1	1	1	1	2	1	1	1	1	1	2	1	4	2	3	1	1	1	2	1	2	3	6	1	1	1	3	3	1	1	1	1	1	1	1	2	1	1	1	1	1	3	2	1
LAML	EOL1_HAEMATOPOIETIC_AND_LYMPHOID_TISSUE	2	1	1	1	1	1	1	5	2	2	2	3	2	1	1	1	4	2	3	2	1	1	4	2	7	1	2	1	2	8	1	1	1	1	2	1	1	1	1	1	2	1	1	1	1	1	2	1
LAML	MONOMAC1_HAEMATOPOIETIC_AND_LYMPHOID_TISSUE	2	1	1	1	2	1	1	5	2	2	1	3	2	1	2	1	6	2	1	2	1	1	4	2	1	1	4	1	2	1	1	1	1	1	1	1	1	1	1	1	2	1	1	1	1	1	2	1
LAML	PL21_HAEMATOPOIETIC_AND_LYMPHOID_TISSUE	2	1	1	1	2	1	1	4	1	2	2	3	2	1	2	1	9	1	3	2	1	1	2	1	1	1	5	1	2	1	1	1	1	1	2	1	1	3	1	2	2	1	1	1	1	1	2	1
LAML	OCIAML2_HAEMATOPOIETIC_AND_LYMPHOID_TISSUE	2	1	1	1	1	1	1	5	2	2	1	3	2	1	2	1	7	2	1	2	1	1	4	2	7	1	4	1	2	1	1	1	1	1	1	1	1	1	1	1	2	1	1	1	1	1	2	1
LAML	OCIAML5_HAEMATOPOIETIC_AND_LYMPHOID_TISSUE	2	1	1	1	2	1	1	5	3	2	1	3	2	1	2	1	9	2	1	2	1	1	4	2	7	1	1	1	1	8	1	1	1	1	1	1	1	1	1	1	2	1	1	1	1	1	2	1
LAML	NOMO1_HAEMATOPOIETIC_AND_LYMPHOID_TISSUE	2	1	1	1	2	1	1	4	2	2	1	3	2	3	2	1	6	2	3	2	1	1	1	1	1	1	2	1	2	8	1	1	1	1	2	1	1	3	1	1	2	1	1	1	1	1	2	1
LAML	M07E_HAEMATOPOIETIC_AND_LYMPHOID_TISSUE	1	1	1	2	3	2	1	2	2	2	1	2	1	2	1	2	6	2	2	1	1	1	6	1	5	3	1	1	1	1	2	2	2	2	1	2	2	2	2	3	2	2	2	2	1	2	1	2
LAML	NB4_HAEMATOPOIETIC_AND_LYMPHOID_TISSUE	2	1	1	1	2	1	1	1	2	2	1	1	1	1	2	1	2	2	1	2	1	1	4	2	2	1	7	1	1	8	1	1	1	1	1	2	2	1	1	1	2	1	1	1	1	1	2	1
LAML	OCIM1_HAEMATOPOIETIC_AND_LYMPHOID_TISSUE	1	1	1	1	3	2	1	3	2	3	1	3	1	4	1	2	3	1	2	1	2	2	6	1	8	1	8	1	1	7	2	2	2	1	1	2	2	1	2	3	3	2	2	2	2	2	1	2
LAML	SIGM5_HAEMATOPOIETIC_AND_LYMPHOID_TISSUE	2	1	1	1	2	1	1	1	2	2	1	3	2	1	2	1	7	2	1	2	1	1	2	1	7	1	4	1	2	6	1	1	1	1	2	1	1	1	1	1	2	1	1	1	1	1	2	1
LAML	MOLM16_HAEMATOPOIETIC_AND_LYMPHOID_TISSUE	1	1	1	2	3	2	1	3	2	3	1	2	1	2	1	2	2	2	1	1	1	2	3	1	4	2	3	1	1	2	2	2	2	2	1	2	2	1	2	3	3	2	2	2	1	2	1	2
LAML	F36P_HAEMATOPOIETIC_AND_LYMPHOID_TISSUE	1	1	1	1	3	2	2	3	2	3	2	2	1	1	1	2	3	2	3	1	1	1	3	1	4	3	8	1	1	9	2	2	2	2	1	2	2	2	2	3	3	2	2	2	2	2	1	2
LAML	HNT34_HAEMATOPOIETIC_AND_LYMPHOID_TISSUE	1	1	2	2	1	2	2	1	2	1	1	1	1	1	1	1	5	1	3	1	1	1	2	1	9	4	6	2	1	10	3	3	1	2	1	1	1	4	2	3	1	1	1	2	1	3	2	3
LAML	PLB985_HAEMATOPOIETIC_AND_LYMPHOID_TISSUE	2	1	1	1	2	1	1	5	1	2	1	3	2	1	2	1	4	2	3	1	1	1	4	2	10	1	2	1	2	8	1	1	1	1	1	1	1	1	1	1	2	1	1	1	1	1	2	1
LAML	SKNO1_HAEMATOPOIETIC_AND_LYMPHOID_TISSUE	1	1	2	2	1	1	1	1	1	1	1	1	1	2	1	1	4	2	3	1	1	2	5	1	4	1	9	1	1	4	3	3	1	1	1	1	2	1	1	1	1	2	1	1	1	3	1	3
LAML	MUTZ3_HAEMATOPOIETIC_AND_LYMPHOID_TISSUE	1	1	2	2	1	1	2	3	2	1	2	1	1	1	1	1	10	1	3	1	2	2	2	1	6	3	2	2	1	6	3	3	1	1	1	1	1	1	1	2	1	1	1	1	1	3	2	3
SKCM	RVH421_SKIN	1	1	1	1	1	1	1	1	1	1	1	1	1	1	1	1	1	1	1	1	1	1	1	1	1	1	1	1	1	1	1	1	1	1	1	1	1	1	1	1	1	1	1	1	1	1	1	1
SKCM	HS895T_FIBROBLAST	2	2	1	2	1	2	2	2	1	2	2	2	2	2	2	2	1	2	2	1	2	2	2	2	1	2	2	2	2	2	2	2	2	2	2	1	2	1	2	2	2	2	2	2	1	2	2	2
SKCM	HS940T_FIBROBLAST	2	2	1	2	1	2	2	2	2	2	2	2	2	2	2	2	1	2	2	1	2	2	2	2	1	2	2	2	2	1	2	2	2	2	2	1	2	1	2	2	2	2	2	2	1	2	2	2
SKCM	SKMEL1_SKIN	3	3	1	1	2	1	1	2	1	1	1	1	1	1	1	1	2	3	1	2	3	1	3	1	1	1	1	3	1	1	3	1	1	1	1	1	1	1	3	1	1	1	1	1	1	1	1	1
SKCM	HS936T_SKIN	3	1	1	1	2	1	1	1	1	1	1	3	1	1	1	1	2	1	3	2	1	1	4	1	2	3	1	3	1	1	3	1	1	2	1	1	1	1	3	1	1	1	3	1	2	1	1	1
SKCM	SKMEL28_SKIN	2	2	1	1	2	1	1	1	1	1	1	3	3	1	1	1	1	3	1	1	1	1	3	3	1	3	1	3	1	1	3	1	1	1	1	1	1	2	1	1	1	1	1	1	1	1	1	1
SKCM	SH4_SKIN	1	4	1	1	2	1	1	1	1	1	1	3	1	1	1	1	1	3	1	2	1	1	1	1	1	1	1	3	1	1	1	1	1	1	1	1	1	2	3	1	1	1	4	1	1	1	2	1
SKCM	CJM_SKIN	1	5	2	2	1	1	1	2	1	2	1	4	1	2	2	1	1	4	2	2	2	2	5	2	2	1	1	1	2	2	1	1	2	2	1	2	3	2	3	2	2	1	2	3	3	1	2	2
SKCM	WM115_SKIN	2	6	1	1	2	1	2	1	1	1	2	1	3	1	1	1	1	2	1	1	1	2	6	3	1	1	1	3	1	2	1	1	1	2	1	3	4	2	3	1	1	1	4	3	1	1	2	1
SKCM	COLO800_SKIN	2	2	1	1	1	1	2	1	1	1	2	1	3	1	1	1	1	3	3	2	1	1	1	4	1	1	1	3	1	2	1	1	1	1	1	2	5	2	1	1	1	1	5	3	2	1	1	1
SKCM	UACC62_SKIN	1	2	2	1	2	1	1	1	1	1	1	1	3	1	1	1	2	5	1	1	1	1	6	4	1	1	1	3	1	1	1	1	1	1	2	3	4	1	4	1	1	1	4	1	1	1	2	1
SKCM	RPMI7951_SKIN	2	2	2	2	1	1	2	2	1	2	2	4	2	1	2	1	1	2	2	1	1	2	2	2	1	2	1	1	2	2	1	2	2	1	2	3	3	1	3	2	2	1	4	3	1	2	1	2
SKCM	COLO783_SKIN	2	7	1	1	1	1	1	1	1	1	2	4	3	1	1	1	2	3	3	1	1	1	3	4	1	1	1	3	1	2	3	1	1	2	1	3	4	2	3	1	1	1	3	1	2	1	1	1
SKCM	COLO792_SKIN	3	8	1	1	2	1	1	1	1	1	2	3	1	1	1	1	2	5	3	1	1	1	7	1	2	1	2	3	1	1	3	1	1	1	1	1	1	2	3	1	1	1	1	1	1	1	1	1
SKCM	WM983B_SKIN	1	2	2	1	2	1	2	1	1	1	2	1	1	1	1	1	1	2	3	1	3	1	1	1	2	3	1	3	1	2	3	1	1	1	1	2	3	2	3	1	1	1	4	1	2	1	2	1
SKCM	WM793_SKIN	2	6	2	1	1	1	2	2	1	2	2	1	3	1	2	1	1	3	3	1	1	2	6	1	1	1	1	3	1	1	1	1	1	2	1	3	4	2	3	1	1	1	4	3	2	1	2	1
SKCM	MDAMB435S_SKIN	1	7	2	2	1	1	2	1	1	1	1	1	1	1	1	1	1	6	1	2	3	1	6	3	2	1	1	3	1	2	1	1	1	1	1	1	3	2	3	1	1	1	4	3	2	1	1	1
SKCM	WM1799_SKIN	3	9	1	1	2	1	2	1	1	1	2	1	3	1	1	1	1	3	1	1	3	1	3	3	1	3	1	1	1	1	1	1	1	1	1	1	1	2	1	1	1	1	1	3	1	1	2	1
SKCM	MEWO_SKIN	1	9	2	1	2	1	1	1	1	1	1	3	1	1	1	1	2	3	3	2	1	1	4	3	2	3	1	3	1	2	3	1	1	1	1	1	1	2	4	1	1	1	4	1	2	1	2	1
SKCM	WM88_SKIN	2	10	1	1	2	1	2	1	1	1	1	1	3	1	1	1	1	1	3	2	3	1	8	5	1	1	1	1	1	2	3	1	1	1	1	1	1	2	1	1	1	1	1	3	2	1	2	1
SKCM	IGR1_SKIN	1	1	1	1	2	1	1	1	1	1	1	3	1	1	1	1	2	3	3	1	1	1	9	4	1	3	1	1	1	1	3	1	1	1	1	1	1	2	4	1	1	1	1	1	2	1	1	1
SKCM	A2058_SKIN	1	6	2	1	1	1	1	1	1	1	2	3	1	1	2	1	1	2	3	1	3	1	6	4	1	2	1	3	1	1	3	1	1	1	1	2	5	2	3	1	1	1	4	1	2	1	2	1
SKCM	IGR39_SKIN	1	7	1	2	1	1	1	2	1	1	2	4	1	1	2	1	1	6	3	1	1	2	4	1	1	3	2	1	1	2	1	1	1	2	1	3	3	2	3	1	2	1	4	3	1	1	1	1
SKCM	HT144_SKIN	1	9	1	1	2	1	2	1	1	1	1	1	3	1	1	1	1	5	1	2	1	1	6	4	2	1	1	3	1	2	1	1	1	1	1	1	1	2	3	1	1	1	4	3	1	1	2	1
SKCM	SKMEL31_SKIN	1	2	1	1	1	1	1	1	1	1	1	1	3	1	1	1	1	5	1	1	1	1	9	6	1	1	1	3	1	2	1	1	1	2	1	3	4	2	1	1	1	1	5	3	2	1	2	1
SKCM	HS839T_FIBROBLAST	2	2	1	2	1	2	2	2	2	2	2	2	2	2	2	2	1	2	2	1	2	2	2	2	1	2	2	2	2	2	2	2	2	2	2	3	2	1	2	2	2	2	2	2	1	2	2	2
SKCM	HS939T_SKIN	1	7	1	1	2	1	2	1	1	1	1	1	3	1	1	1	1	5	1	1	3	1	3	3	1	1	2	3	1	1	1	1	1	2	1	3	1	2	3	1	1	1	5	3	2	1	1	1
SKCM	HS688AT_FIBROBLAST	2	2	1	2	1	2	2	2	2	2	2	2	2	2	2	2	1	2	2	1	2	2	2	2	1	2	2	2	2	2	2	2	2	1	2	3	2	1	2	2	2	2	2	2	1	2	2	2
SKCM	A101D_SKIN	2	6	2	1	1	1	2	1	1	1	2	4	3	1	1	1	1	5	1	2	3	1	9	6	1	1	1	3	1	2	1	1	1	1	1	3	4	2	3	1	1	1	5	3	2	1	2	1
SKCM	COLO829_SKIN	2	2	1	1	2	1	1	1	1	1	1	3	3	2	1	1	1	5	3	1	3	1	6	5	1	1	1	1	1	1	1	1	1	1	2	2	5	2	1	1	1	1	4	1	1	1	2	1
SKCM	IPC298_SKIN	1	7	2	1	2	1	2	1	1	1	1	3	1	1	1	1	1	3	3	2	3	1	6	3	1	1	1	3	1	2	1	1	1	1	1	2	5	2	3	1	1	1	1	3	2	1	1	1
SKCM	SKMEL24_SKIN	1	2	1	1	1	1	2	1	1	1	2	1	3	1	1	1	1	2	1	2	1	1	9	3	1	1	1	1	1	2	1	1	1	1	2	3	4	2	3	1	1	1	5	3	1	1	2	1
SKCM	K029AX_SKIN	1	3	1	1	1	1	1	1	1	1	1	3	1	1	1	1	2	5	4	1	1	1	3	3	1	3	1	1	1	1	3	1	1	2	1	2	5	2	4	1	1	1	6	1	2	1	1	1
SKCM	HS695T_SKIN	1	9	1	1	1	1	2	1	2	1	1	1	3	1	1	1	1	7	3	1	3	2	1	1	2	1	1	3	1	1	1	1	1	1	1	3	4	2	3	1	1	1	4	1	1	1	2	1
SKCM	SKMEL3_SKIN	2	6	1	1	2	1	2	1	1	1	1	3	1	1	1	1	2	5	3	1	1	1	10	3	1	1	1	3	1	1	3	1	1	2	1	1	1	1	4	1	1	1	3	1	2	1	1	1
SKCM	HMCB_SKIN	1	6	2	1	1	1	1	2	1	2	2	3	3	1	2	1	1	7	3	1	1	2	1	5	1	1	1	1	1	2	3	1	1	1	1	3	4	2	4	1	2	1	6	1	2	1	2	1
SKCM	MALME3M_SKIN	3	3	1	1	2	1	2	1	1	1	1	3	3	1	1	1	1	3	4	1	3	1	3	3	1	3	2	1	1	1	3	1	1	1	1	1	1	2	1	1	1	1	1	1	2	1	1	1
SKCM	MELJUSO_SKIN	1	7	2	1	1	1	2	1	1	1	1	1	1	1	1	1	1	3	1	2	3	1	10	4	2	1	1	3	1	2	1	1	1	1	1	3	4	2	3	1	1	1	1	3	2	1	2	1
SKCM	COLO679_SKIN	2	6	1	1	2	1	1	1	1	1	1	3	1	1	1	1	2	5	4	2	3	1	1	5	1	1	1	3	1	1	3	1	1	2	1	2	5	2	1	1	1	1	1	1	2	1	2	1
SKCM	MELHO_SKIN	3	3	1	1	2	1	1	1	1	1	1	3	1	1	1	1	2	3	1	2	1	1	3	4	1	1	1	1	1	1	3	1	1	1	1	1	1	2	4	1	1	1	1	1	1	1	1	1
SKCM	G361_SKIN	3	1	1	1	1	1	2	1	1	1	1	3	1	1	1	1	2	2	4	1	3	1	3	5	1	3	1	1	1	1	3	1	1	1	2	1	1	1	4	1	1	1	1	1	2	1	2	1
SKCM	COLO741_SKIN	1	3	2	1	1	1	1	1	1	1	1	3	1	1	1	1	2	3	3	2	1	1	9	4	1	3	1	3	1	1	3	1	1	1	1	2	5	2	4	1	1	1	1	1	2	1	1	1
SKCM	SKMEL30_SKIN	3	3	1	1	2	1	1	1	1	1	1	1	1	1	1	1	2	3	3	2	1	1	4	3	1	3	2	1	1	1	3	1	1	1	1	2	5	1	3	1	1	1	3	1	2	1	1	1
SKCM	C32_SKIN	1	9	1	1	2	1	2	1	1	1	1	1	1	1	1	1	2	5	1	2	3	1	3	3	1	1	2	3	1	1	3	1	1	2	1	3	4	2	1	1	1	1	2	1	1	1	1	1
SKCM	A375_SKIN	1	6	2	1	1	1	1	1	1	2	2	1	3	1	2	1	1	5	1	1	1	2	6	1	2	1	1	1	2	2	1	1	1	1	1	1	1	2	3	1	1	1	4	3	2	1	2	1
SKCM	HS294T_SKIN	1	2	1	1	2	1	2	1	1	1	2	4	3	1	1	1	1	5	1	1	3	1	9	6	1	1	1	3	1	2	1	1	1	2	2	3	4	2	3	1	1	1	5	3	1	1	2	1
SKCM	SKMEL5_SKIN	2	1	2	1	1	1	2	1	1	1	1	3	1	1	1	1	2	3	1	2	1	1	9	4	1	1	1	3	1	1	3	1	1	1	1	1	1	2	4	1	1	1	1	1	1	1	1	1
SKCM	HS944T_SKIN	2	5	2	1	1	1	1	1	1	1	2	4	1	1	1	1	1	5	3	2	3	1	4	3	1	3	1	1	1	2	3	1	1	2	1	1	1	2	3	1	1	1	4	3	2	1	2	1
SKCM	WM2664_SKIN	3	2	1	1	2	1	2	1	1	1	2	1	3	1	1	1	1	3	1	1	1	1	3	3	1	1	2	3	1	2	1	1	1	1	1	2	5	2	3	1	1	1	1	3	1	1	2	1
SKCM	LOXIMVI_SKIN	1	5	2	2	1	1	1	1	1	2	2	1	1	1	2	1	1	2	2	2	1	2	10	3	1	3	1	1	1	2	2	1	1	2	2	1	1	1	3	1	2	1	4	3	1	1	2	1
SKCM	UACC257_SKIN	1	1	1	1	2	1	2	1	1	1	1	3	1	1	1	1	1	3	3	2	1	1	4	3	1	3	1	3	1	1	3	1	1	1	1	2	5	1	4	1	1	1	1	1	2	1	1	1
SKCM	IGR37_SKIN	1	3	1	1	2	1	2	1	1	1	1	3	1	1	1	1	2	3	3	1	1	1	1	4	1	3	2	3	1	2	3	1	1	1	2	1	1	1	4	1	1	1	1	1	2	1	1	1
SKCM	HS852T_SKIN	1	7	1	1	1	1	2	1	1	1	1	1	3	1	1	1	2	6	1	1	3	1	1	1	1	1	2	1	2	2	1	1	1	2	2	3	4	2	3	1	1	1	4	3	1	1	2	1
SKCM	HS934T_FIBROBLAST	1	2	1	2	1	2	2	2	2	2	2	2	2	2	2	2	1	2	2	1	2	2	2	2	1	2	2	2	2	2	2	2	2	2	2	3	2	1	2	2	2	2	2	2	1	2	2	2
BRCA	HCC2157_BREAST	1	1	1	1	1	1	1	1	1	1	1	1	1	1	1	1	1	1	1	1	1	1	1	1	1	1	1	1	1	1	1	1	1	1	1	1	1	1	1	1	1	1	1	1	1	1	1	1
BRCA	HCC38_BREAST	1	1	2	2	2	1	2	1	1	2	1	1	2	1	2	2	1	2	1	1	2	1	1	2	2	1	2	2	2	1	2	2	1	1	2	1	1	1	1	2	1	2	2	1	1	2	2	1
BRCA	DU4475_BREAST	1	1	1	3	1	2	1	2	2	1	2	2	1	1	2	1	1	2	1	1	2	1	1	1	2	2	1	3	2	2	3	1	2	2	3	2	2	1	2	2	1	2	2	2	2	1	1	2
BRCA	MDAMB175VII_BREAST	1	2	3	4	2	2	2	2	2	1	2	2	1	2	3	1	1	2	1	2	2	2	2	1	1	1	2	3	1	2	4	1	2	2	4	2	2	2	1	1	2	2	1	2	2	1	1	2
BRCA	T47D_BREAST	1	2	4	4	1	2	1	2	2	1	2	2	1	1	3	1	1	1	1	2	1	2	1	1	1	1	1	4	1	2	5	1	2	1	4	2	2	2	2	1	2	1	1	2	2	1	1	2
BRCA	KPL1_BREAST	1	1	5	5	2	2	1	2	2	1	1	2	1	1	3	1	1	1	1	2	1	1	1	1	1	1	1	5	1	2	4	1	2	1	2	2	2	2	2	1	2	1	1	2	2	1	1	2
BRCA	MDAMB231_BREAST	2	1	2	2	1	1	2	1	2	2	1	1	2	1	2	2	2	1	2	1	1	1	1	2	2	1	1	1	2	1	2	2	1	3	4	2	2	3	2	2	1	2	1	1	1	3	2	1
BRCA	HCC2218_BREAST	1	2	1	4	2	2	1	2	2	1	2	2	1	1	3	1	1	1	1	2	1	1	2	1	1	3	1	6	1	2	6	1	2	1	4	2	2	2	2	1	2	1	1	2	2	1	1	2
BRCA	HCC1954_BREAST	1	1	4	6	1	1	1	2	2	2	2	2	1	1	2	2	1	2	2	2	2	2	1	1	1	1	2	7	1	1	7	2	1	3	2	2	2	2	1	2	1	2	1	1	1	2	2	2
BRCA	CAMA1_BREAST	1	2	4	7	2	2	1	2	2	1	1	2	1	1	3	1	1	1	1	2	1	2	1	1	1	3	1	5	1	2	8	1	2	1	5	2	2	2	2	1	2	1	1	2	2	1	1	2
BRCA	HMC18_BREAST	2	1	2	2	1	1	2	1	1	2	2	1	2	2	2	2	2	1	2	1	2	1	1	2	1	2	1	8	2	1	7	2	1	4	3	1	1	4	2	1	1	2	2	1	1	3	1	1
BRCA	AU565_BREAST	1	2	6	8	1	2	1	2	2	1	2	2	1	1	3	1	1	1	2	2	2	2	1	1	1	1	1	4	1	2	3	1	2	2	1	2	2	2	2	1	2	2	2	1	2	1	1	2
BRCA	HS578T_BREAST	1	1	2	2	1	1	2	1	1	2	1	1	2	2	2	2	2	1	2	1	1	1	1	1	2	1	1	2	2	1	1	2	1	4	4	1	1	1	1	2	1	2	2	1	1	3	1	1
BRCA	BT20_BREAST	1	1	2	9	1	1	2	2	2	2	2	2	1	1	2	2	1	2	2	2	2	2	1	1	1	1	1	4	1	1	7	2	1	3	2	2	2	2	1	2	1	2	1	1	1	2	2	2
BRCA	MDAMB361_BREAST	1	2	4	4	2	2	2	2	2	1	2	2	1	1	3	1	1	1	1	2	1	2	1	1	1	1	1	4	1	2	2	1	2	2	5	2	2	2	2	1	2	2	1	2	2	1	1	2
BRCA	MDAMB436_BREAST	2	1	4	2	1	1	2	1	1	2	2	1	2	2	1	2	2	1	2	1	1	1	1	1	2	1	2	9	2	1	2	2	1	5	3	1	1	1	1	2	1	2	1	1	1	3	2	1
BRCA	SKBR3_BREAST	1	2	6	8	1	2	1	2	2	1	2	2	1	1	3	1	1	1	1	2	2	2	1	1	1	1	2	7	1	2	3	1	2	3	5	2	2	2	2	1	2	1	2	2	2	1	1	2
BRCA	HCC1143_BREAST	1	1	3	9	1	1	1	1	2	2	1	1	2	1	2	2	2	2	2	1	2	1	1	1	2	1	2	10	1	1	2	2	1	1	2	1	1	1	1	2	1	1	2	1	1	2	2	1
BRCA	HCC1937_BREAST	1	1	7	9	1	1	2	1	1	2	2	2	1	1	2	2	1	2	2	1	1	1	1	1	1	1	2	7	2	1	5	2	1	1	2	2	2	2	1	2	1	2	1	1	1	2	2	2
BRCA	HCC1569_BREAST	1	1	8	1	1	1	2	1	1	2	1	1	1	1	1	2	1	1	2	1	2	1	1	1	2	1	2	1	2	2	1	2	1	3	1	1	1	3	2	2	1	2	2	1	1	3	1	1
BRCA	HCC1395_BREAST	1	1	5	6	1	1	2	1	1	2	2	1	2	1	1	2	1	1	2	1	2	2	1	1	1	1	2	8	2	1	2	2	1	1	1	1	1	4	1	2	1	2	1	1	1	3	2	1
BRCA	HCC1187_BREAST	1	1	2	1	1	1	2	2	1	2	1	1	2	2	1	2	1	2	1	1	1	1	1	1	2	1	2	1	1	1	7	2	1	3	6	1	1	1	1	2	1	2	1	1	1	2	1	1
BRCA	ZR751_BREAST	1	2	9	4	2	2	1	2	2	1	2	2	1	1	3	1	1	1	1	2	1	2	2	1	1	3	1	6	1	2	7	1	2	1	4	2	2	2	2	1	2	2	1	2	2	1	1	2
BRCA	HCC70_BREAST	1	1	7	9	1	1	2	2	1	2	1	2	1	1	2	2	1	1	2	1	1	1	1	1	1	1	2	10	1	1	7	2	1	3	2	1	1	2	1	2	1	2	1	1	1	2	2	1
BRCA	MCF7_BREAST	1	1	5	5	1	2	1	2	2	2	2	2	1	1	3	1	1	1	1	2	1	2	1	1	1	3	1	6	1	2	4	1	2	1	2	2	2	2	2	1	1	1	1	2	2	1	1	2
BRCA	HCC202_BREAST	1	2	4	4	2	2	1	2	2	1	1	2	1	1	3	1	1	1	1	2	1	2	2	1	1	1	2	7	1	1	6	1	2	3	4	1	1	2	2	1	2	1	1	2	2	1	1	2
BRCA	MDAMB157_BREAST	2	1	6	2	1	1	2	2	2	2	2	1	2	2	2	2	1	1	2	1	2	1	1	1	2	3	2	3	2	1	7	2	1	1	3	1	1	1	2	1	1	2	1	1	1	3	2	1
BRCA	EFM192A_BREAST	1	2	4	4	2	2	1	2	2	1	2	2	1	1	3	1	1	1	1	2	1	2	1	1	1	1	2	7	1	2	3	1	2	3	2	2	2	2	2	1	2	1	1	2	2	1	1	2
BRCA	MDAMB453_BREAST	2	2	9	4	2	2	1	2	2	1	2	2	1	1	3	1	1	1	1	2	1	2	2	1	1	3	1	7	1	2	8	1	2	3	7	2	2	2	2	1	2	1	1	2	2	1	1	2
BRCA	EFM19_BREAST	1	2	4	4	2	2	1	2	2	1	1	2	1	2	3	1	1	1	1	2	1	1	2	1	1	1	1	4	1	2	5	1	2	1	8	2	2	3	2	1	2	1	1	2	2	1	1	2
BRCA	BT474_BREAST	1	2	7	4	2	2	1	2	2	1	1	2	1	1	3	1	1	1	1	2	2	1	2	2	1	3	1	4	1	2	7	1	2	1	4	2	2	2	2	1	2	1	1	2	2	1	1	2
BRCA	MDAMB415_BREAST	2	2	7	4	2	2	1	2	2	1	1	2	1	1	3	2	1	1	1	1	1	2	1	2	1	1	2	8	1	1	5	1	2	2	5	2	2	3	2	2	2	2	1	2	1	1	1	2
BRCA	MDAMB468_BREAST	1	2	5	6	1	1	2	1	2	2	2	2	1	1	2	2	2	2	2	2	1	2	1	1	1	1	2	1	2	1	7	2	1	1	1	2	2	2	1	2	1	2	1	1	1	2	2	2
BRCA	BT549_BREAST	2	1	4	2	1	1	2	1	1	2	1	1	2	2	2	2	2	1	2	1	1	2	1	1	2	3	1	2	2	1	2	2	1	3	3	1	1	1	1	2	1	2	1	1	1	3	1	1
BRCA	CAL851_BREAST	1	1	5	6	1	1	2	2	1	2	1	1	2	2	2	2	2	2	2	1	1	1	1	1	2	1	2	10	2	1	2	2	1	3	1	2	2	2	1	2	1	2	2	1	1	2	2	1
BRCA	HMEL_BREAST	2	2	2	9	1	1	2	1	2	2	1	2	1	1	2	2	2	1	2	1	2	1	1	1	1	1	2	5	2	1	9	2	1	4	5	1	1	1	1	2	1	2	2	1	1	2	2	1
BRCA	HCC1806_BREAST	2	1	10	6	1	1	2	1	1	2	1	1	2	1	2	2	1	1	2	1	1	1	1	1	2	1	2	4	2	1	9	2	1	3	2	1	1	1	1	2	1	2	1	1	1	2	1	1
BRCA	UACC812_BREAST	2	2	1	4	1	2	1	2	2	1	2	2	1	1	3	1	1	1	1	2	1	2	2	1	1	1	1	7	1	2	4	1	2	1	4	2	2	2	2	1	2	1	1	2	2	1	1	2
BRCA	CAL148_BREAST	1	2	9	8	1	2	1	2	1	1	1	2	1	1	3	1	1	1	2	2	1	2	2	1	1	3	1	8	1	2	5	1	2	1	1	2	2	2	2	1	2	1	1	2	2	1	1	2
BRCA	MDAMB134VI_BREAST	2	1	1	7	2	2	1	2	2	1	1	2	1	1	3	1	1	1	1	2	1	1	2	2	1	2	1	6	1	2	2	1	2	2	5	2	2	2	2	1	2	1	1	2	2	1	1	2
BRCA	HCC1500_BREAST	1	1	4	7	2	2	1	2	2	1	1	2	1	1	3	1	1	1	1	2	1	2	2	2	1	3	1	5	1	2	2	1	2	1	9	2	2	3	2	1	2	1	1	2	2	1	1	2
BRCA	HCC1599_BREAST	1	1	1	1	2	1	2	1	1	2	2	1	2	1	1	2	1	1	2	1	2	1	1	1	2	1	1	8	2	1	1	2	1	2	1	1	1	1	1	1	1	2	1	1	1	1	1	1
BRCA	UACC893_BREAST	1	2	7	9	2	2	1	2	2	1	2	2	1	1	2	1	1	1	1	2	2	2	1	1	1	1	2	4	1	2	6	1	2	2	1	2	2	2	2	1	2	1	2	1	2	1	1	2
BRCA	HDQP1_BREAST	1	1	2	9	1	1	2	1	1	2	1	1	2	2	2	2	2	2	2	1	1	1	1	1	1	1	2	7	2	1	2	2	1	1	2	1	1	2	1	2	1	2	1	1	1	2	2	1
BRCA	HCC1419_BREAST	1	2	8	4	2	2	1	2	2	1	2	2	1	2	3	1	1	1	1	2	1	2	2	2	1	3	1	7	1	2	3	1	2	3	4	2	2	2	2	1	2	2	1	2	2	1	1	2
BRCA	BT483_BREAST	1	2	8	7	2	2	1	2	2	1	2	2	1	1	3	1	1	1	1	2	1	2	1	1	1	1	1	4	1	2	4	1	2	1	5	2	2	2	2	1	2	1	1	2	2	1	1	2
BRCA	HCC1428_BREAST	1	1	8	7	2	2	2	2	2	1	2	2	1	1	3	1	1	1	1	2	1	2	1	1	1	1	1	1	1	2	7	1	2	1	5	2	2	2	2	1	2	2	1	2	2	1	1	2
BRCA	ZR7530_BREAST	1	2	9	4	2	2	1	2	1	1	2	2	1	1	3	1	1	1	1	2	2	2	2	1	1	1	1	7	1	2	8	1	2	2	4	2	2	2	2	1	2	2	1	2	2	1	1	2
BRCA	CAL51_BREAST	1	2	2	2	1	1	2	1	2	2	1	1	2	1	2	2	2	1	1	1	2	1	1	1	2	3	2	8	2	1	10	2	1	2	1	1	1	1	2	2	1	2	1	1	1	3	1	1
BRCA	CAL120_BREAST	2	1	2	2	1	1	2	1	2	2	2	1	2	2	2	2	1	1	2	1	1	1	2	2	2	1	1	2	2	1	7	2	1	3	3	1	1	1	2	2	1	2	2	1	1	3	2	1
BRCA	JIMT1_BREAST	1	1	7	9	1	1	1	1	1	2	2	1	1	1	2	2	2	2	2	1	1	1	1	1	2	1	2	7	2	2	2	2	1	1	7	1	1	2	1	2	1	2	2	1	2	2	2	1
LIHC	SNU449_LIVER	1	1	1	1	1	1	1	1	1	1	1	1	1	1	1	1	1	1	1	1	1	1	1	1	1	1	1	1	1	1	1	1	1	1	1	1	1	1	1	1	1	1	1	1	1	1	1	1
LIHC	JHH7_LIVER	2	1	1	2	2	2	2	2	2	2	2	2	2	1	2	2	2	1	2	2	2	2	2	2	2	1	2	2	2	1	2	2	2	2	2	2	2	2	1	2	2	2	2	1	2	2	2	2
LIHC	HUH6_LIVER	2	2	1	2	3	2	1	3	2	2	3	2	2	2	3	2	3	1	2	2	3	2	2	3	3	1	2	2	1	1	2	2	2	3	3	2	2	3	1	2	2	2	2	1	2	2	3	2
LIHC	SNU761_LIVER	2	1	1	1	1	1	2	1	1	1	1	2	1	3	4	1	2	1	1	1	4	2	3	3	4	1	3	3	1	1	1	1	1	4	4	1	1	2	2	1	1	1	1	1	1	1	4	1
LIHC	LI7_LIVER	2	1	2	1	1	1	1	2	3	1	1	1	2	1	5	1	2	1	1	1	4	1	4	4	4	1	3	1	1	1	2	2	2	1	4	1	2	1	2	1	1	1	3	1	1	1	1	2
LIHC	HLF_LIVER	2	1	1	1	4	1	2	4	4	1	1	1	1	3	1	1	4	1	1	1	1	1	5	5	5	2	1	2	2	2	1	1	1	1	1	1	1	1	1	1	1	1	3	2	2	1	3	1
LIHC	JHH4_LIVER	2	1	1	1	1	1	2	1	1	1	1	1	1	3	1	1	1	1	1	1	1	1	5	5	6	2	1	1	1	1	1	1	1	2	1	1	1	1	1	1	1	1	1	2	1	1	3	1
LIHC	JHH1_LIVER	2	2	1	1	4	1	1	5	5	1	4	1	1	3	5	1	5	1	1	1	5	1	3	3	4	1	1	1	2	2	2	1	1	2	5	1	1	1	1	1	1	1	1	1	2	1	3	1
LIHC	JHH5_LIVER	2	2	2	2	2	2	3	2	3	2	2	2	2	1	2	2	3	1	2	2	2	2	1	6	1	1	3	2	1	1	2	2	2	5	2	2	2	2	2	2	2	2	2	1	1	2	1	2
LIHC	HUH7_LIVER	2	1	1	2	2	2	3	2	3	2	2	2	2	2	2	2	3	1	1	1	2	2	2	2	3	1	2	2	2	1	2	2	2	2	3	2	2	2	1	2	2	2	2	1	2	2	2	2
LIHC	SNU182_LIVER	2	1	1	1	4	1	1	4	6	1	1	1	1	3	5	1	2	2	1	1	5	1	3	3	7	2	1	1	2	2	1	1	1	5	1	1	1	1	1	1	1	1	1	2	2	1	2	1
LIHC	SNU398_LIVER	1	1	1	1	4	1	1	4	4	1	4	1	1	3	1	1	3	1	1	1	1	1	5	1	2	2	1	1	2	2	1	1	1	5	5	1	1	1	1	1	1	1	1	1	2	1	3	1
LIHC	SNU423_LIVER	1	1	1	1	4	1	1	4	7	1	4	1	1	1	1	1	4	1	1	1	1	1	1	5	5	2	1	1	1	2	1	1	1	1	4	1	1	1	1	1	1	1	3	2	2	1	3	1
LIHC	SNU387_LIVER	1	1	2	1	4	1	1	4	4	1	1	1	1	1	6	1	6	1	1	1	4	1	4	2	4	2	1	2	2	1	1	1	1	1	4	1	1	1	2	1	1	1	3	2	1	1	1	1
LIHC	SNU475_LIVER	2	1	1	1	4	1	1	4	1	1	1	1	1	1	6	1	2	1	1	1	5	1	1	3	8	2	1	2	1	1	1	1	1	1	4	1	1	1	2	1	1	1	3	2	1	1	1	1
LIHC	JHH6_LIVER	2	1	2	1	1	1	1	1	5	1	4	1	1	1	5	1	1	1	1	1	5	1	1	3	4	1	1	2	2	1	1	1	1	4	4	1	1	2	2	1	1	1	3	2	1	1	1	1
LIHC	SKHEP1_LIVER	1	1	1	1	4	1	1	2	7	1	1	1	1	3	1	1	4	1	1	1	1	1	5	1	3	2	1	1	1	2	2	1	1	5	1	1	1	1	1	1	1	1	3	2	2	1	3	1
LIHC	SNU886_LIVER	2	1	2	1	4	1	1	6	1	1	5	1	1	1	6	1	4	1	1	1	4	1	4	3	8	2	1	1	1	1	1	1	1	2	4	1	1	2	2	1	1	1	3	2	1	1	1	1
LIHC	SNU878_LIVER	2	1	2	1	4	1	1	6	3	2	5	2	2	1	5	1	4	1	1	1	4	2	4	2	8	2	3	3	1	1	1	2	1	1	2	1	1	1	2	2	2	1	3	1	1	1	1	2
LIHC	NCIH684_LIVER	2	2	1	2	1	1	2	7	2	2	3	2	2	3	2	1	5	1	2	2	6	1	3	6	2	2	1	1	1	1	2	2	2	3	4	2	2	1	2	2	2	2	1	1	1	2	3	2
LIHC	HEP3B217_LIVER	2	1	1	2	2	2	2	2	1	2	6	2	2	1	2	2	5	1	1	1	2	2	4	6	2	1	2	2	1	2	2	2	2	2	2	2	2	1	1	2	2	2	1	1	2	2	2	2
LIHC	PLCPRF5_LIVER	2	1	1	1	1	2	2	2	1	2	7	1	2	1	7	1	4	1	1	1	6	2	4	6	1	1	1	1	1	2	2	2	2	4	4	1	2	1	1	2	2	2	2	1	2	2	1	2
LIHC	HEPG2_LIVER	2	1	3	2	2	2	3	8	2	2	6	2	2	2	2	2	5	1	2	1	3	2	2	2	1	1	2	2	3	1	2	2	2	5	1	2	2	3	1	2	2	2	4	1	1	2	2	2
LIHC	HUH1_LIVER	2	1	2	2	1	2	3	2	3	2	2	2	2	1	2	2	4	1	2	2	6	2	4	4	1	1	3	3	1	1	1	2	2	5	2	2	2	1	2	2	2	2	1	1	1	2	1	2
LIHC	JHH2_LIVER	1	1	2	1	1	1	3	5	4	1	4	1	1	1	5	1	6	1	1	1	4	1	1	3	1	2	1	2	1	1	1	1	1	1	6	1	1	2	2	1	1	1	3	2	1	1	4	1
MESO	NCIH28_PLEURA	1	1	1	1	1	1	1	1	1	1	1	1	1	1	1	1	1	1	1	1	1	1	1	1	1	1	1	1	1	1	1	1	1	1	1	1	1	1	1	1	1	1	1	1	1	1	1	1
MESO	MSTO211H_PLEURA	2	2	2	2	2	2	1	1	1	2	2	2	2	2	2	2	2	2	2	2	2	2	1	2	1	2	2	2	2	2	2	2	2	2	1	1	1	1	2	1	2	2	2	2	2	2	2	2
MESO	ISTMES1_PLEURA	2	2	1	1	2	2	1	1	2	2	3	3	2	2	3	2	2	3	2	2	1	2	2	3	2	1	2	1	2	3	2	2	2	2	1	1	1	1	2	1	2	2	3	2	2	2	2	2
MESO	ACCMESO1_PLEURA	1	2	1	3	2	2	2	2	1	2	4	4	2	3	2	2	3	1	2	3	1	2	2	1	2	1	3	3	2	3	2	2	2	3	1	1	2	2	2	1	2	2	4	2	2	2	1	3
MESO	NCIH2052_PLEURA	2	2	1	4	2	2	1	1	1	2	2	2	2	4	4	2	3	2	2	2	1	3	2	2	1	2	2	1	2	2	2	2	2	3	2	2	2	1	2	1	2	2	5	2	2	2	2	2
MESO	NCIH2452_PLEURA	2	1	1	1	2	2	1	1	2	2	5	5	2	5	2	2	4	1	2	2	1	3	2	1	1	1	4	1	2	1	2	2	2	3	2	2	2	1	1	1	2	2	6	2	1	2	1	2
MESO	MPP89_PLEURA	1	2	2	5	2	2	2	1	1	2	6	2	2	4	4	2	4	2	2	3	1	2	2	3	2	2	4	1	2	1	2	2	2	3	2	2	2	1	1	2	2	2	5	2	1	2	2	3
MESO	ISTMES2_PLEURA	2	1	1	1	2	2	1	1	2	2	3	5	2	3	4	2	2	1	2	2	1	3	2	1	1	1	1	1	2	1	2	2	2	3	2	1	1	1	2	1	2	2	2	2	1	2	2	2
MESO	JL1_PLEURA	2	1	1	1	2	2	1	1	2	2	5	5	2	2	5	2	4	1	2	2	1	3	2	3	1	1	1	3	2	3	2	2	2	2	2	2	2	1	2	1	2	2	7	2	2	2	2	2
OV	OV56_OVARY	1	1	1	1	1	1	1	1	1	1	1	1	1	1	1	1	1	1	1	1	1	1	1	1	1	1	1	1	1	1	1	1	1	1	1	1	1	1	1	1	1	1	1	1	1	1	1	1
OV	JHOS4_OVARY	2	1	1	2	2	1	1	1	2	2	1	2	2	2	1	2	1	1	1	2	1	1	2	1	2	1	1	2	2	2	2	2	2	1	2	1	1	2	2	2	2	2	1	2	2	2	2	1
OV	RMUGS_OVARY	3	1	2	3	3	1	2	1	3	1	2	1	1	1	1	1	1	2	2	1	1	2	2	1	3	1	1	3	1	1	1	3	2	1	1	2	2	3	3	3	3	2	2	3	1	1	2	1
OV	COV318_OVARY	4	1	1	1	3	1	2	1	4	1	1	1	2	1	2	3	1	1	1	2	1	3	2	1	4	2	1	2	2	2	3	3	2	2	1	3	3	2	4	4	1	2	1	2	2	2	3	1
OV	JHOM1_OVARY	3	1	2	3	1	2	1	1	1	1	1	3	1	1	1	1	1	1	1	1	1	1	2	1	5	3	2	1	1	1	1	1	2	2	1	4	4	1	3	1	1	1	2	2	1	1	4	1
OV	JHOC5_OVARY	5	1	1	1	4	1	2	2	4	1	2	1	2	1	2	4	1	1	1	1	2	3	1	2	5	1	2	4	1	2	1	1	1	1	1	5	5	2	2	5	1	2	2	3	2	1	5	1
OV	OVK18_OVARY	4	1	1	4	5	2	1	1	1	1	1	1	1	2	1	5	1	1	2	1	2	1	1	2	5	2	1	4	1	3	3	4	1	1	2	4	4	2	4	6	1	1	2	2	2	3	2	2
OV	SNU119_OVARY	2	1	1	2	3	1	2	1	3	2	2	2	2	2	1	2	2	2	1	2	1	3	2	1	6	1	1	2	1	2	2	2	2	1	2	6	6	2	4	2	2	2	1	2	2	2	3	1
OV	JHOM2B_OVARY	4	1	1	5	2	2	2	1	1	2	1	2	1	1	1	6	2	1	2	3	1	3	2	1	7	1	2	3	1	4	1	3	2	1	2	7	7	3	2	5	3	2	1	1	2	1	2	1
OV	OV90_OVARY	6	1	1	6	5	2	1	2	4	2	1	1	1	2	1	7	1	1	2	4	2	3	1	2	5	1	2	4	2	1	3	3	1	1	2	2	1	3	3	7	2	1	2	1	1	4	2	1
OV	OVTOKO_OVARY	5	2	1	7	1	2	1	2	1	3	2	1	2	1	1	4	2	1	1	5	2	3	1	2	5	2	2	1	1	3	3	1	1	1	1	4	4	1	1	8	4	1	1	1	1	4	5	2
OV	OVCAR4_OVARY	2	1	1	7	6	1	2	1	4	2	2	2	2	2	2	8	1	1	2	2	1	1	2	1	8	1	1	2	1	2	3	3	2	1	2	1	1	2	4	2	2	2	1	2	2	2	5	1
OV	CAOV4_OVARY	4	1	1	2	7	1	2	1	3	2	1	2	2	2	2	3	1	2	1	2	1	2	2	1	9	1	1	2	2	3	2	2	2	2	2	6	6	3	2	2	2	2	2	2	2	2	5	1
OV	SKOV3_OVARY	3	1	1	4	4	1	1	2	4	1	2	3	2	1	2	1	1	1	1	1	1	1	2	1	1	1	2	3	1	1	1	1	1	1	1	1	2	1	1	4	1	1	1	2	1	1	4	1
OV	NIHOVCAR3_OVARY	5	1	1	8	2	1	1	1	4	2	1	2	2	2	2	2	1	1	1	2	1	3	2	1	8	2	1	2	2	2	1	2	2	1	2	6	6	3	4	9	2	1	1	2	2	2	3	1
OV	COV362_OVARY	4	1	1	1	3	1	1	1	2	1	1	2	2	1	2	1	2	1	1	1	1	1	2	1	8	1	2	3	1	2	3	1	2	1	1	6	6	1	2	1	1	2	1	2	2	1	5	1
OV	COV434_OVARY	5	1	1	4	3	2	1	1	4	1	2	3	1	1	2	5	1	1	2	6	2	3	1	2	2	2	1	4	1	3	1	4	1	1	2	3	8	2	4	6	1	1	1	1	2	3	5	1
OV	COV644_OVARY	4	1	2	3	3	1	2	1	2	1	2	2	1	1	1	8	2	1	2	1	1	2	1	1	4	1	2	3	2	2	3	3	2	2	1	2	9	3	2	5	3	2	1	3	2	1	3	1
OV	OV7_OVARY	4	1	1	1	6	1	1	1	4	1	1	3	1	1	1	8	2	1	2	1	1	2	1	2	8	1	2	3	1	2	1	1	2	1	1	2	9	2	2	1	1	1	1	3	2	1	5	1
OV	OAW42_OVARY	5	2	1	4	4	2	2	2	1	3	2	1	2	1	1	1	2	1	1	5	1	3	2	1	2	2	1	4	1	3	3	5	1	1	2	4	1	2	1	8	4	2	1	1	1	4	5	2
OV	OAW28_OVARY	4	1	1	2	3	1	2	1	3	2	1	2	2	2	1	2	1	1	2	2	1	1	2	1	4	2	1	2	2	2	2	2	2	1	2	1	1	3	4	2	2	2	1	2	2	2	3	1
OV	OVCAR8_OVARY	5	1	1	1	6	2	1	1	2	1	2	3	1	1	2	9	2	1	2	1	2	3	1	2	8	1	2	4	2	3	1	1	1	1	1	2	2	2	4	4	1	1	2	3	2	1	1	1
OV	OVMANA_OVARY	6	2	2	7	8	2	2	2	1	3	2	1	2	3	1	4	1	1	1	5	1	3	1	2	2	2	2	3	1	1	3	5	1	1	2	4	10	1	4	8	4	2	1	1	2	4	6	2
OV	SNU840_OVARY	5	1	2	3	3	1	1	1	2	1	2	2	1	1	1	8	1	2	2	1	1	2	2	1	9	1	1	3	1	2	1	3	2	1	1	2	6	3	2	3	3	2	1	3	2	1	4	1
OV	SNU8_OVARY	4	1	2	3	3	1	2	1	2	1	2	2	2	1	2	8	1	2	2	1	1	2	2	1	1	1	2	3	2	2	3	3	2	2	1	2	6	2	2	5	1	2	2	2	2	1	1	1
OV	JHOS2_OVARY	5	1	1	7	3	1	2	1	3	2	1	2	2	1	1	8	2	2	2	2	1	2	2	1	6	1	1	4	2	2	1	3	2	1	1	6	6	3	2	4	2	2	1	2	2	1	1	1
OV	OC314_OVARY	4	1	1	1	4	1	1	1	1	1	1	2	2	1	1	8	1	1	1	1	1	3	2	1	2	1	1	5	1	3	1	1	1	2	1	1	1	2	2	4	1	2	1	2	2	4	3	1
OV	CAOV3_OVARY	4	1	1	7	6	1	2	1	2	2	1	2	2	3	1	4	2	2	2	1	1	3	2	1	4	1	1	2	1	3	3	3	2	1	2	1	1	2	2	1	2	2	1	2	2	1	7	1
OV	MCAS_OVARY	1	1	2	3	4	1	2	1	2	1	2	2	1	1	1	8	2	2	2	1	1	2	2	1	1	1	2	4	1	2	1	3	2	1	1	2	10	2	2	5	3	2	1	3	2	1	1	1
OV	EFO27_OVARY	4	1	1	7	6	2	1	2	4	1	2	2	1	1	2	1	1	2	2	2	1	2	2	1	6	1	2	3	1	1	1	1	1	1	1	2	10	2	2	4	3	1	1	3	1	1	4	1
OV	IGROV1_OVARY	4	2	1	4	6	2	2	2	1	3	2	1	2	1	2	4	1	1	1	5	1	3	2	2	2	2	1	6	1	3	3	1	1	1	1	4	4	1	4	8	4	1	1	1	2	4	5	2
OV	TOV21G_OVARY	5	2	1	4	1	2	1	2	2	1	2	1	1	1	1	4	2	1	1	5	2	3	1	2	5	1	1	5	1	2	3	1	1	1	1	1	2	1	1	1	1	1	1	2	2	4	2	2
OV	OVSAHO_OVARY	2	1	1	7	9	1	2	1	4	2	2	2	2	2	2	3	1	2	1	2	1	3	2	1	9	1	1	4	2	3	3	2	2	1	2	1	6	2	4	2	2	2	1	2	2	2	5	1
OV	FUOV1_OVARY	5	1	1	4	2	2	1	2	4	1	2	3	2	2	2	1	1	1	1	1	1	3	2	1	5	1	2	4	1	2	1	1	1	1	2	1	1	2	4	8	1	2	1	2	2	4	3	1
OV	HEYA8_OVARY	5	1	1	1	5	1	1	1	4	1	2	3	1	1	2	9	2	1	2	1	2	3	1	2	2	3	2	4	2	2	1	1	2	2	1	5	5	2	2	5	1	1	1	3	2	1	1	1
OV	OVISE_OVARY	3	2	1	2	2	2	1	2	3	3	2	1	2	3	1	4	1	2	1	1	1	3	2	1	2	1	1	5	1	3	3	5	2	1	2	5	5	3	2	8	4	2	2	1	2	4	6	2
OV	OVKATE_OVARY	4	1	1	8	5	1	2	1	2	2	1	2	2	1	2	10	2	2	1	2	1	2	2	1	6	1	1	2	1	3	2	2	2	1	2	6	6	3	4	10	2	2	1	2	2	2	2	1
OV	ES2_OVARY	5	1	1	1	6	1	1	1	1	1	2	3	1	1	2	9	2	1	2	1	2	3	1	2	5	3	2	4	1	2	1	1	1	2	1	3	8	2	2	1	1	1	1	3	2	1	1	1
OV	TOV112D_OVARY	3	1	1	7	5	1	1	1	4	1	1	3	1	1	1	5	1	1	2	1	2	3	1	2	5	1	1	5	2	3	3	4	1	1	2	3	3	2	4	6	1	1	1	2	2	3	3	1
OV	EFO21_OVARY	6	1	1	4	2	2	2	2	4	2	2	2	2	1	2	1	2	1	1	1	1	1	2	2	2	2	1	7	1	2	3	3	2	1	1	1	1	2	4	5	3	2	1	1	2	4	5	1
OV	RMGI_OVARY	1	2	1	9	4	1	1	2	1	3	2	1	2	3	1	4	2	1	2	1	1	3	2	1	3	2	2	7	1	2	1	5	1	2	1	5	2	1	2	8	4	1	1	2	2	1	6	2
OV	OELE_OVARY	4	1	1	1	6	1	1	1	4	1	1	3	1	1	2	9	2	1	1	1	1	3	2	1	4	3	1	4	1	3	3	1	1	1	1	1	1	2	2	1	1	1	1	2	2	1	5	1
OV	ONCODG1_OVARY	4	1	1	8	2	1	2	1	4	2	1	2	2	2	2	2	1	2	2	2	1	3	2	1	6	2	1	2	2	3	1	2	2	1	2	1	1	3	4	9	2	2	1	2	2	2	5	1
ESCA	KYSE450_OESOPHAGUS	1	1	1	1	1	1	1	1	1	1	1	1	1	1	1	1	1	1	1	1	1	1	1	1	1	1	1	1	1	1	1	1	1	1	1	1	1	1	1	1	1	1	1	1	1	1	1	1
ESCA	TE10_OESOPHAGUS	2	1	1	2	2	2	2	2	2	1	1	1	1	1	2	2	1	2	2	2	1	1	1	2	2	1	2	1	1	2	1	1	1	1	2	2	2	1	1	2	1	2	1	1	1	1	2	1
ESCA	TE6_OESOPHAGUS	3	2	1	2	3	1	3	2	1	1	1	1	1	2	3	1	1	1	1	3	1	1	2	1	3	1	1	2	2	1	1	1	1	2	3	1	1	1	2	2	2	2	2	1	2	1	1	1
ESCA	TE4_OESOPHAGUS	3	2	2	1	3	1	4	1	1	1	1	2	2	1	4	1	2	2	2	4	2	1	2	2	4	2	1	3	3	1	1	1	2	3	1	1	1	2	1	3	1	3	2	2	2	2	1	1
ESCA	ECGI10_OESOPHAGUS	1	2	2	1	4	1	3	1	1	1	1	2	2	1	4	1	3	3	1	4	1	1	2	1	1	3	1	2	4	1	1	1	1	4	1	2	2	2	2	2	1	4	1	2	2	1	1	1
ESCA	TE14_OESOPHAGUS	2	2	2	1	5	1	4	1	1	1	1	2	2	2	1	1	2	2	1	4	1	2	2	1	4	3	1	4	5	1	1	1	1	1	1	3	1	2	2	1	2	1	1	1	2	1	2	1
ESCA	TE8_OESOPHAGUS	4	1	1	2	3	1	4	1	1	2	1	1	1	1	5	2	3	2	2	2	1	1	1	1	5	1	1	5	3	2	1	1	2	5	3	4	2	2	1	4	1	5	1	2	1	3	1	1
ESCA	OE33_OESOPHAGUS	2	1	2	3	6	2	3	1	2	1	2	2	2	1	2	2	2	4	2	4	2	2	1	3	6	4	1	3	3	2	2	1	1	5	2	5	3	2	1	1	1	6	1	2	1	4	2	2
ESCA	KYSE410_OESOPHAGUS	2	2	1	2	1	1	1	1	2	1	1	2	2	2	3	1	2	2	2	5	2	1	2	2	1	5	1	6	6	1	1	1	1	1	2	1	2	1	2	1	1	2	1	2	1	1	1	1
ESCA	KYSE140_OESOPHAGUS	2	1	1	2	3	1	1	2	1	1	1	1	1	2	3	1	1	1	1	1	1	1	2	1	2	3	1	1	5	1	1	1	1	4	1	1	1	2	2	1	2	2	1	1	2	1	1	2
ESCA	KYSE180_OESOPHAGUS	2	2	1	2	7	1	1	2	1	1	1	1	1	1	3	1	1	2	1	2	1	1	1	2	1	1	1	3	6	1	1	1	1	1	1	1	1	1	2	2	2	1	1	1	2	1	1	1
ESCA	TE9_OESOPHAGUS	2	1	2	4	7	1	4	2	2	1	2	2	2	2	3	1	1	2	1	6	1	1	2	1	4	5	1	7	3	1	1	1	1	6	2	2	2	2	2	2	2	2	1	1	2	1	2	2
ESCA	KYSE520_OESOPHAGUS	2	1	2	1	6	1	3	2	1	1	1	1	2	2	3	1	2	2	2	2	1	2	2	3	4	1	1	6	6	1	1	1	1	5	3	2	2	1	2	1	2	6	1	1	2	1	2	1
ESCA	KYSE270_OESOPHAGUS	4	2	1	2	5	2	2	1	2	1	1	1	1	1	1	2	1	2	2	4	1	2	1	1	5	5	2	2	3	2	1	1	2	4	3	6	1	2	1	5	1	2	2	2	1	3	1	1
ESCA	TT_OESOPHAGUS	3	1	2	4	7	1	3	2	1	1	1	1	2	1	3	1	1	2	1	7	1	1	1	1	3	3	1	1	1	1	1	1	1	6	1	3	1	1	2	2	2	1	1	1	2	1	1	1
ESCA	KYSE70_OESOPHAGUS	2	1	1	4	3	1	5	2	1	1	1	1	1	2	1	1	1	1	1	3	1	1	2	2	7	2	1	8	5	1	1	1	1	4	1	7	1	2	2	6	2	7	3	1	2	1	3	1
ESCA	TE11_OESOPHAGUS	2	1	2	1	6	1	1	1	2	1	1	2	2	2	3	1	1	2	1	2	2	2	2	1	3	5	1	5	3	1	1	1	1	5	2	2	1	2	2	2	2	6	1	1	2	1	2	1
ESCA	TE1_OESOPHAGUS	4	2	1	2	5	2	6	1	2	2	1	1	2	1	2	2	2	4	2	5	2	1	1	3	5	4	2	3	5	2	2	2	2	5	3	8	3	1	1	1	1	5	2	2	1	3	2	1
ESCA	TE5_OESOPHAGUS	3	1	2	1	1	1	2	1	2	2	1	2	2	1	2	1	2	2	2	6	1	2	1	1	6	3	2	4	7	2	1	1	1	2	2	2	2	2	1	1	1	2	2	1	1	1	1	2
ESCA	TE15_OESOPHAGUS	2	1	1	2	5	1	1	1	1	2	1	1	2	1	3	1	2	4	2	4	2	1	1	1	1	4	2	7	3	2	1	1	1	1	2	1	1	2	2	2	1	6	1	1	2	1	2	2
ESCA	OE19_OESOPHAGUS	1	1	1	5	6	3	7	3	2	1	2	2	2	1	6	3	3	3	1	8	2	1	1	1	8	4	1	2	8	1	2	3	3	7	1	9	2	2	2	7	3	8	4	3	2	5	2	2
ESCA	KYSE510_OESOPHAGUS	2	2	2	4	5	1	1	2	1	1	1	1	2	1	2	1	1	2	1	6	2	2	1	1	4	4	1	7	3	1	1	1	1	5	1	2	1	2	2	1	1	2	2	1	2	1	1	1
ESCA	KYSE30_OESOPHAGUS	3	1	2	4	1	2	8	2	2	2	1	1	2	1	2	2	2	2	2	9	2	2	1	3	2	3	2	9	9	2	1	2	1	4	2	5	3	2	1	8	1	9	2	2	1	1	1	2
ESCA	KYSE150_OESOPHAGUS	1	1	2	1	1	2	2	1	1	1	1	1	2	1	3	2	1	2	2	2	2	1	1	1	9	1	2	7	10	2	1	2	1	4	2	10	3	2	1	1	1	2	5	2	1	1	2	2
ESCA	JHESOAD1_OESOPHAGUS	2	2	2	3	5	2	4	1	2	2	2	2	2	1	2	2	2	4	2	5	2	2	1	3	6	4	1	9	5	2	2	2	2	5	1	8	3	1	1	9	1	10	4	2	1	4	2	2
ESCA	COLO680N_OESOPHAGUS	4	2	2	4	4	2	4	1	2	2	1	1	2	1	4	2	2	2	2	5	2	1	1	3	6	5	2	10	3	2	2	2	2	4	1	10	3	2	1	9	1	4	1	2	1	3	2	2
ESCA	OE21_OESOPHAGUS	2	1	2	1	7	1	1	1	1	1	1	2	2	2	3	1	2	4	1	2	1	2	2	1	4	4	1	10	10	1	1	1	1	2	2	1	1	1	2	2	2	1	1	1	2	1	2	1
UCEC	KLE_ENDOMETRIUM	1	1	1	1	1	1	1	1	1	1	1	1	1	1	1	1	1	1	1	1	1	1	1	1	1	1	1	1	1	1	1	1	1	1	1	1	1	1	1	1	1	1	1	1	1	1	1	1
UCEC	SNGM_ENDOMETRIUM	2	2	2	2	2	2	1	2	2	2	2	2	2	1	2	2	1	2	2	2	1	2	1	2	2	1	1	1	2	1	2	2	2	2	1	2	2	2	2	2	2	2	1	1	1	1	1	2
UCEC	HEC151_ENDOMETRIUM	3	1	1	3	2	3	2	3	3	2	2	2	2	1	2	2	1	2	2	2	1	2	1	3	3	1	2	1	2	1	2	2	2	3	1	2	2	3	3	2	2	2	1	1	1	1	1	2
UCEC	HEC1B_ENDOMETRIUM	1	2	2	4	2	3	1	4	2	2	2	3	2	1	3	1	2	2	2	2	2	2	2	4	4	2	3	1	2	2	2	2	2	2	1	3	3	1	4	2	2	2	2	1	2	1	1	2
UCEC	SNU1077_ENDOMETRIUM	4	1	2	5	1	4	1	4	3	3	2	4	1	1	1	3	1	2	2	1	1	1	1	5	5	2	4	1	1	1	2	1	2	2	1	4	4	1	2	1	3	2	1	1	3	1	1	2
UCEC	JHUEM3_ENDOMETRIUM	4	1	1	5	2	4	1	4	3	3	1	4	2	1	2	3	2	1	2	2	2	1	2	6	1	1	5	1	1	2	2	2	2	2	1	4	4	2	2	2	3	2	1	1	3	1	1	2
UCEC	RL952_ENDOMETRIUM	2	1	1	5	1	2	1	1	4	2	2	5	2	1	2	4	1	1	1	1	2	1	2	7	6	1	1	1	2	1	2	1	2	1	1	3	3	2	1	2	2	1	1	1	3	1	1	2
UCEC	MFE280_ENDOMETRIUM	4	1	1	6	1	1	2	1	2	1	1	6	1	2	3	5	1	2	1	1	1	2	1	1	7	2	1	1	2	1	1	1	1	4	2	4	4	1	4	1	1	1	2	2	1	2	2	1
UCEC	MFE319_ENDOMETRIUM	1	1	2	6	1	1	2	1	1	2	2	5	1	1	3	4	1	2	1	1	1	2	1	2	4	1	1	1	2	1	1	1	1	1	1	3	3	2	1	1	2	1	1	1	1	1	1	1
UCEC	MFE296_ENDOMETRIUM	2	1	2	1	1	5	1	5	2	1	1	7	1	1	3	6	1	2	1	1	2	2	2	8	3	1	6	1	2	1	1	1	1	1	2	4	4	1	3	1	1	1	1	2	1	2	2	1
UCEC	EFE184_ENDOMETRIUM	3	1	2	3	2	4	1	4	3	3	2	8	2	1	1	3	1	2	1	1	1	1	1	5	8	1	5	2	1	1	2	2	2	3	1	4	4	2	2	2	3	2	2	1	3	1	1	2
UCEC	HEC108_ENDOMETRIUM	5	2	1	3	2	2	1	2	2	2	1	2	2	1	2	2	1	2	1	1	1	2	1	9	4	1	4	1	2	1	2	2	2	5	1	2	2	2	2	2	2	2	1	1	1	1	1	2
UCEC	HEC265_ENDOMETRIUM	6	1	2	6	2	3	1	1	4	2	2	5	2	1	2	2	2	2	1	2	2	2	2	3	6	1	7	1	2	1	2	2	2	3	1	2	2	2	3	2	2	2	1	1	1	1	1	2
UCEC	HEC6_ENDOMETRIUM	1	1	2	6	2	2	1	5	5	2	2	5	2	2	3	2	1	2	1	1	2	2	2	10	4	1	1	1	2	1	2	1	1	4	2	2	2	2	1	2	2	2	1	2	1	2	2	2
UCEC	HEC50B_ENDOMETRIUM	6	1	1	7	2	4	1	5	3	2	2	3	2	1	2	3	1	2	2	2	2	2	1	3	1	2	8	1	1	1	2	2	2	3	1	4	4	3	2	2	2	2	1	1	3	1	1	2
UCEC	TEN_ENDOMETRIUM	2	1	1	8	2	3	1	4	1	3	2	3	2	1	2	1	1	1	2	2	2	2	2	8	5	1	4	1	2	1	2	2	2	3	1	4	4	2	2	2	2	2	2	1	3	1	1	2
UCEC	JHUEM1_ENDOMETRIUM	7	1	1	3	1	1	1	1	1	1	2	5	1	1	3	4	1	2	1	1	1	2	1	1	3	2	9	1	2	1	1	1	1	2	1	1	1	2	3	1	2	1	1	1	1	2	1	1
UCEC	HEC251_ENDOMETRIUM	6	2	1	5	2	1	1	1	2	2	1	3	1	1	2	4	1	1	2	1	1	2	1	3	6	1	1	1	1	1	2	2	2	1	2	3	3	1	3	2	2	2	1	1	1	1	1	2
UCEC	ISHIKAWAHERAKLIO02ER_ENDOMETRIUM	7	2	2	6	1	1	1	1	4	2	1	5	1	1	3	6	1	2	1	1	1	2	1	2	3	1	4	1	2	2	1	1	1	2	1	4	4	1	4	1	2	1	1	2	1	2	2	1
UCEC	COLO684_ENDOMETRIUM	1	1	2	9	1	5	1	1	4	1	1	9	1	1	3	7	1	2	1	1	1	2	1	1	1	2	10	1	2	1	1	1	1	6	2	5	5	1	3	1	1	1	1	2	1	2	2	1
UCEC	SNU685_ENDOMETRIUM	4	1	2	1	1	5	1	5	4	3	1	10	1	1	1	3	1	2	1	1	2	1	2	6	1	1	6	1	1	1	2	1	1	6	2	4	4	2	3	1	3	1	1	1	1	2	1	1
UCEC	HEC59_ENDOMETRIUM	3	2	2	5	1	3	1	1	1	2	2	2	1	1	3	1	1	1	2	2	1	2	1	2	7	2	2	1	2	2	2	2	1	4	1	3	3	2	3	1	2	2	1	2	3	2	2	2
UCEC	EN_ENDOMETRIUM	6	1	2	1	1	5	1	5	2	1	1	7	1	1	3	6	1	2	1	1	1	2	2	4	7	2	5	1	1	1	2	1	1	2	2	1	1	1	3	1	1	1	1	2	1	2	2	1
UCEC	ESS1_ENDOMETRIUM	1	1	1	10	1	5	1	1	4	3	1	1	1	1	1	3	2	2	1	1	1	1	1	1	1	1	6	1	1	1	2	1	1	1	1	4	4	1	1	2	3	2	1	2	1	2	1	2
UCEC	HEC1A_ENDOMETRIUM	1	2	2	4	2	3	1	4	3	2	2	3	2	1	2	1	2	2	2	1	2	2	2	7	6	2	3	1	2	2	2	2	2	3	1	3	2	2	3	2	2	2	2	1	2	1	1	2
UCEC	JHUEM2_ENDOMETRIUM	2	1	1	1	1	5	2	5	1	1	1	7	1	1	3	6	1	2	1	1	2	2	2	10	7	2	5	1	1	1	2	1	1	1	2	3	3	1	3	1	1	1	1	2	1	2	2	1
UCEC	AN3CA_ENDOMETRIUM	7	1	2	1	1	5	1	1	2	2	1	7	1	1	3	6	1	2	2	2	2	2	2	8	7	2	9	1	2	2	2	1	1	2	2	2	2	1	5	1	2	1	1	2	3	2	1	1
UCEC	JHUEM7_ENDOMETRIUM	4	1	2	3	2	3	1	1	4	2	2	5	2	1	3	1	2	2	2	2	2	2	2	7	6	1	7	1	2	2	2	1	2	6	1	3	3	2	2	2	2	2	1	1	3	1	1	2
GBM	LN229_CENTRAL_NERVOUS_SYSTEM	1	1	1	1	1	1	1	1	1	1	1	1	1	1	1	1	1	1	1	1	1	1	1	1	1	1	1	1	1	1	1	1	1	1	1	1	1	1	1	1	1	1	1	1	1	1	1	1
GBM	SF126_CENTRAL_NERVOUS_SYSTEM	2	2	1	1	2	1	1	1	2	1	1	1	2	1	1	1	2	2	1	1	2	2	1	2	2	1	2	2	2	2	1	1	2	1	1	1	2	1	2	1	1	2	2	1	2	1	2	2
GBM	SF295_CENTRAL_NERVOUS_SYSTEM	1	2	1	1	1	2	1	1	1	1	2	1	2	2	1	1	2	3	2	1	1	2	2	1	2	1	2	2	2	1	1	1	3	1	2	2	2	1	1	1	1	1	1	1	1	1	2	2
GBM	M059K_CENTRAL_NERVOUS_SYSTEM	3	2	1	1	2	2	1	1	2	1	1	1	3	2	1	2	1	1	2	1	1	1	1	1	3	1	1	1	2	2	1	1	3	1	1	2	2	2	2	2	1	2	2	1	2	1	2	2
GBM	KNS60_CENTRAL_NERVOUS_SYSTEM	2	2	1	1	1	1	2	1	1	1	2	1	3	1	2	2	1	1	2	1	1	1	1	2	1	2	2	2	1	2	2	1	2	1	1	1	1	2	2	2	1	2	3	1	2	2	2	1
GBM	KNS81_CENTRAL_NERVOUS_SYSTEM	4	2	2	2	1	1	1	1	3	2	2	2	2	1	2	2	2	1	1	1	2	1	1	2	3	2	2	2	2	2	3	2	3	1	2	3	1	2	2	3	2	2	2	2	2	2	2	2
GBM	KG1C_CENTRAL_NERVOUS_SYSTEM	1	1	1	1	1	2	1	2	1	1	1	1	3	2	1	1	2	2	3	2	1	2	2	1	4	1	2	2	1	2	3	1	3	2	2	1	1	1	2	2	1	1	1	2	1	1	1	1
GBM	AM38_CENTRAL_NERVOUS_SYSTEM	2	1	1	1	2	1	1	1	1	1	1	1	3	1	1	2	1	4	3	1	1	3	2	1	4	2	2	1	2	1	2	1	2	1	1	2	2	1	1	1	1	2	2	2	1	1	2	1
GBM	CAS1_CENTRAL_NERVOUS_SYSTEM	1	2	1	1	1	2	1	1	2	1	2	1	2	2	2	1	1	3	2	2	1	2	2	1	5	2	1	2	2	1	1	2	3	1	2	2	2	1	2	2	1	1	1	1	1	1	2	2
GBM	YH13_CENTRAL_NERVOUS_SYSTEM	5	2	1	1	1	1	1	1	4	1	1	2	2	2	2	2	1	2	2	2	2	3	1	2	6	1	1	2	1	2	3	2	3	1	2	4	2	1	2	2	1	2	2	1	2	1	2	2
GBM	DKMG_CENTRAL_NERVOUS_SYSTEM	5	1	1	1	1	2	1	2	2	1	2	1	2	2	1	1	1	2	1	2	2	1	2	2	5	1	1	2	2	2	3	2	3	1	2	5	1	2	2	2	1	2	4	1	2	1	1	2
GBM	U118MG_CENTRAL_NERVOUS_SYSTEM	1	1	1	1	2	2	2	2	2	1	1	1	2	2	1	1	1	3	2	2	2	2	1	2	4	2	2	1	2	1	4	2	3	2	2	4	1	1	2	2	1	2	2	1	1	1	1	2
GBM	GB1_CENTRAL_NERVOUS_SYSTEM	5	2	2	2	1	1	1	1	1	1	2	1	3	1	1	2	2	5	4	1	1	1	2	1	2	2	2	1	2	2	3	1	2	1	1	1	1	1	2	1	1	3	2	1	2	2	1	1
GBM	SNU489_CENTRAL_NERVOUS_SYSTEM	5	2	1	1	1	2	1	1	2	1	1	1	2	1	2	1	2	2	1	2	2	2	1	2	1	2	1	2	1	2	5	2	3	1	1	1	1	1	2	2	1	1	3	1	1	1	1	2
GBM	SNU201_CENTRAL_NERVOUS_SYSTEM	6	2	2	1	1	2	1	1	3	2	2	2	2	1	2	1	2	1	3	2	2	1	1	2	1	2	2	2	1	1	5	2	3	1	1	3	1	1	1	3	1	1	3	2	1	1	1	2
GBM	SNU466_CENTRAL_NERVOUS_SYSTEM	4	1	1	1	2	1	1	2	1	1	2	1	1	1	1	1	1	1	1	1	1	2	2	1	3	1	1	2	1	2	5	2	1	1	1	5	2	2	2	2	1	2	4	2	2	1	1	2
GBM	SNU1105_CENTRAL_NERVOUS_SYSTEM	5	2	1	1	2	2	1	1	2	1	1	1	2	1	2	1	1	1	2	2	1	2	2	1	7	1	1	2	1	1	1	2	3	1	1	1	1	1	2	2	1	1	2	1	1	1	1	2
GBM	SNU626_CENTRAL_NERVOUS_SYSTEM	4	2	2	2	1	1	1	1	1	2	2	2	3	1	2	2	2	1	3	1	2	1	1	2	3	1	1	1	1	2	5	1	3	2	2	3	1	2	2	3	2	4	4	2	2	2	1	2
GBM	CCFSTTG1_CENTRAL_NERVOUS_SYSTEM	1	2	1	1	2	2	1	2	5	1	2	1	2	1	1	1	2	6	2	1	1	2	2	1	5	1	1	1	1	1	1	1	2	2	1	2	2	1	2	2	1	2	3	1	1	1	1	2
GBM	SW1088_CENTRAL_NERVOUS_SYSTEM	1	2	1	1	2	2	1	1	5	1	1	1	2	2	2	1	2	5	2	2	1	2	2	1	7	2	2	2	2	1	1	2	3	1	2	1	1	1	2	2	1	1	2	1	1	1	1	2
GBM	LN18_CENTRAL_NERVOUS_SYSTEM	7	2	1	1	2	1	1	1	5	1	2	1	3	1	1	1	2	5	3	2	1	2	1	2	1	2	2	1	2	1	1	1	2	1	1	2	2	2	2	1	1	2	2	1	1	1	2	1
GBM	T98G_CENTRAL_NERVOUS_SYSTEM	6	2	1	1	1	2	1	1	5	1	2	1	3	2	1	1	2	1	3	1	2	2	1	2	2	1	1	1	2	1	1	1	2	1	2	1	1	1	1	1	1	2	3	2	1	1	1	2
GBM	DBTRG05MG_CENTRAL_NERVOUS_SYSTEM	8	2	2	2	1	1	1	1	1	2	2	2	2	1	1	1	2	5	3	1	2	2	1	2	7	2	2	2	1	1	3	2	3	1	1	1	1	1	1	1	2	2	4	2	1	2	1	2
GBM	A172_CENTRAL_NERVOUS_SYSTEM	6	1	1	1	1	2	1	1	3	1	2	2	3	1	1	1	1	1	3	2	1	1	2	1	1	2	2	2	2	1	2	1	3	1	1	5	1	2	2	3	1	1	1	2	1	1	2	1
GBM	GMS10_CENTRAL_NERVOUS_SYSTEM	3	2	1	1	1	1	1	1	2	1	2	1	2	1	2	2	2	5	2	2	2	2	1	2	8	2	1	1	2	2	1	1	2	1	1	1	1	1	2	3	1	2	1	1	2	2	2	2
GBM	YKG1_CENTRAL_NERVOUS_SYSTEM	1	2	1	1	1	1	1	2	1	1	2	2	2	1	2	2	2	6	1	2	2	1	1	2	5	1	1	2	1	2	1	2	3	1	2	3	1	1	2	1	1	1	1	1	2	1	1	2
GBM	U251MG_CENTRAL_NERVOUS_SYSTEM	7	2	2	2	3	2	1	1	3	2	1	2	2	1	2	1	2	1	3	2	1	1	1	1	1	1	2	2	1	2	3	2	3	1	1	1	1	1	2	3	2	1	3	2	2	2	1	2
GBM	KS1_CENTRAL_NERVOUS_SYSTEM	9	1	1	1	1	1	1	2	4	1	1	2	1	1	1	2	1	3	1	1	1	3	2	1	6	1	1	2	1	2	2	1	2	1	1	2	2	1	2	1	1	5	5	2	2	1	1	1
GBM	U87MG_CENTRAL_NERVOUS_SYSTEM	10	2	1	1	2	2	1	1	1	1	1	1	2	2	2	1	1	7	2	1	2	2	2	2	4	2	1	2	1	1	4	2	3	1	1	4	2	1	1	2	1	6	2	1	1	1	1	2
GBM	SF268_CENTRAL_NERVOUS_SYSTEM	6	2	1	1	2	1	2	1	2	1	2	1	3	1	1	2	2	5	2	1	1	1	2	1	7	2	1	1	2	2	2	1	3	1	1	2	2	2	2	2	1	2	4	1	2	1	2	2
GBM	SNB75_CENTRAL_NERVOUS_SYSTEM	4	2	1	1	2	2	1	2	2	1	2	1	2	1	2	1	1	4	3	2	2	2	1	2	2	2	1	2	1	2	5	2	3	1	1	1	1	1	2	2	1	2	4	1	1	1	1	2
PAAD	PATU8988S_PANCREAS	1	1	1	1	1	1	1	1	1	1	1	1	1	1	1	1	1	1	1	1	1	1	1	1	1	1	1	1	1	1	1	1	1	1	1	1	1	1	1	1	1	1	1	1	1	1	1	1
PAAD	SW1990_PANCREAS	2	2	2	1	2	1	1	2	2	2	1	2	2	2	2	2	1	1	2	1	2	2	1	2	2	1	2	1	2	2	2	2	2	2	1	2	2	2	2	1	2	2	2	2	2	2	1	2
PAAD	PANC1_PANCREAS	2	2	2	2	2	2	1	2	3	3	2	2	2	3	3	1	2	1	3	2	1	1	2	3	3	2	3	1	1	3	3	2	3	2	1	2	2	2	3	2	2	2	3	2	3	2	1	2
PAAD	HPAC_PANCREAS	1	2	2	1	1	1	1	2	2	2	1	3	1	1	2	1	1	1	2	1	1	2	1	1	1	1	2	1	1	1	1	3	2	1	1	2	2	1	2	1	2	3	1	3	4	1	2	1
PAAD	SU8686_PANCREAS	3	2	1	1	2	1	1	1	2	2	2	3	1	1	2	1	1	1	2	1	1	1	2	4	4	1	2	1	2	1	4	3	2	1	1	2	2	2	2	1	2	3	4	3	1	1	2	1
PAAD	PANC0203_PANCREAS	1	1	1	1	2	1	1	1	2	2	1	3	1	1	2	1	2	2	3	1	1	1	1	4	5	1	3	1	1	3	1	3	2	1	1	1	1	2	3	1	2	3	5	2	3	1	2	1
PAAD	SNU324_PANCREAS	1	3	2	2	2	1	1	3	2	3	1	3	1	4	2	1	3	1	3	1	1	1	1	1	6	1	3	1	1	3	5	3	2	1	2	2	2	1	3	1	2	3	5	2	3	1	2	2
PAAD	SNU213_PANCREAS	1	1	1	1	2	1	1	1	2	2	1	3	1	1	1	1	1	2	2	1	2	2	1	1	4	1	2	2	2	2	5	3	2	2	2	2	2	1	3	1	2	3	2	2	4	1	2	1
PAAD	PATU8902_PANCREAS	1	2	1	1	2	1	2	2	2	2	1	3	2	1	1	1	2	2	3	1	2	2	1	2	2	1	2	1	1	3	1	2	2	1	1	2	2	1	3	1	2	1	1	2	3	2	2	1
PAAD	DANG_PANCREAS	2	2	1	1	2	2	1	3	2	2	1	3	1	2	2	1	2	1	1	1	2	2	2	2	4	1	2	1	2	3	6	2	2	1	1	2	2	1	2	1	2	3	2	2	2	1	1	1
PAAD	HUPT3_PANCREAS	2	1	1	1	2	1	1	1	2	2	1	3	1	1	2	1	2	1	2	1	2	1	1	5	6	1	2	1	1	2	7	3	2	2	2	2	1	2	3	1	2	3	5	2	4	1	2	1
PAAD	KP4_PANCREAS	3	2	2	2	2	2	1	2	3	3	1	2	2	1	3	2	3	1	3	2	1	1	2	3	2	2	3	1	2	3	7	2	3	1	2	1	1	1	1	2	2	2	4	2	3	2	1	2
PAAD	HPAFII_PANCREAS	1	1	1	1	1	1	1	1	1	1	1	1	1	1	1	1	1	2	2	1	2	2	1	5	4	1	2	1	1	2	1	3	1	2	2	1	2	1	2	1	1	1	1	1	1	1	2	1
PAAD	CAPAN1_PANCREAS	1	1	1	1	2	1	1	1	1	2	1	3	1	3	2	1	1	1	1	1	2	1	2	5	7	1	3	1	1	3	7	3	2	2	1	3	1	1	1	1	2	3	5	1	2	1	1	1
PAAD	CFPAC1_PANCREAS	1	1	1	1	1	1	1	1	2	2	2	3	1	1	1	1	1	2	2	1	2	2	1	4	4	1	2	2	2	1	5	3	2	1	1	2	2	2	1	1	2	1	3	1	1	1	2	1
PAAD	PANC0213_PANCREAS	2	1	1	1	2	1	1	1	2	2	1	2	1	1	2	1	2	1	3	1	1	2	2	1	6	2	3	1	1	2	6	3	2	2	1	2	2	1	3	1	2	3	5	2	4	1	1	1
PAAD	BXPC3_PANCREAS	2	2	1	1	2	1	1	3	2	2	1	3	1	2	2	1	2	1	2	1	1	2	1	1	4	1	2	1	1	2	8	3	2	1	2	2	2	1	2	1	2	3	2	3	1	1	2	1
PAAD	SUIT2_PANCREAS	1	1	2	1	1	2	1	2	1	2	1	2	2	3	1	2	3	1	1	1	1	1	1	1	7	1	1	2	2	1	8	1	1	1	1	3	2	1	2	1	2	2	3	1	2	2	1	1
PAAD	YAPC_PANCREAS	3	1	1	1	2	1	1	2	2	2	1	3	1	3	1	1	2	2	1	1	2	2	1	1	5	1	1	1	2	3	5	3	2	2	1	2	2	1	3	1	2	3	4	2	2	1	1	1
PAAD	SNU410_PANCREAS	1	2	1	1	2	2	1	2	3	2	1	2	2	2	3	2	2	1	3	2	1	2	2	1	6	1	2	1	2	1	2	2	2	2	2	2	2	1	2	1	2	2	5	2	2	2	1	2
PAAD	T3M4_PANCREAS	2	1	1	1	2	1	1	3	2	2	1	3	1	2	2	1	1	1	2	1	2	1	1	1	5	1	2	1	2	2	5	3	2	1	1	2	2	2	2	1	2	3	2	3	4	1	2	1
PAAD	PK45H_PANCREAS	2	2	1	1	2	2	1	2	3	3	1	2	2	1	3	2	2	1	3	1	1	2	1	4	1	1	3	1	2	1	2	2	3	1	2	2	2	1	2	1	2	2	3	2	2	2	1	2
PAAD	PANC0813_PANCREAS	3	1	1	1	2	1	1	1	2	2	1	3	1	1	2	1	2	1	3	1	2	2	1	1	6	1	1	1	1	2	4	3	2	2	1	2	1	1	3	1	2	3	2	2	4	1	2	1
PAAD	PK1_PANCREAS	2	1	2	1	2	1	1	3	2	2	1	3	2	2	2	1	2	2	2	1	2	1	1	2	8	2	2	1	1	2	6	2	2	2	2	1	1	1	2	1	2	3	2	3	4	1	1	1
PAAD	PANC0504_PANCREAS	3	1	1	1	2	1	1	1	2	2	1	3	1	1	1	1	2	2	3	1	1	1	1	2	4	1	2	1	2	2	1	3	2	2	1	2	2	2	3	1	2	3	2	2	4	1	2	1
PAAD	MIAPACA2_PANCREAS	2	2	2	2	2	2	1	2	3	3	1	2	2	1	3	2	3	2	3	2	1	1	2	3	2	1	2	1	1	3	3	2	3	2	2	1	1	1	1	2	2	2	5	2	2	2	1	2
PAAD	CAPAN2_PANCREAS	1	1	1	1	1	1	1	1	2	2	2	3	1	1	1	1	2	2	3	1	2	2	1	2	6	1	3	1	2	3	4	3	2	2	1	2	2	2	2	1	2	1	5	2	3	1	2	1
PAAD	HS766T_PANCREAS	2	2	2	1	2	2	1	2	2	2	1	2	2	2	3	2	1	1	2	2	2	2	1	6	6	1	2	1	2	1	8	2	2	2	1	2	2	1	2	1	2	2	2	3	1	2	1	2
PAAD	PANC1005_PANCREAS	1	1	1	1	2	1	1	2	2	2	1	3	1	1	2	1	2	2	3	1	2	1	1	3	8	1	3	1	1	3	4	3	2	2	2	1	1	1	3	1	2	3	5	2	3	1	2	1
PAAD	ASPC1_PANCREAS	1	1	1	1	1	1	2	1	1	1	1	1	1	1	1	1	2	1	2	1	2	1	1	5	4	1	1	2	1	1	1	1	1	2	1	3	1	1	2	1	1	1	1	1	1	1	2	1
PAAD	L33_PANCREAS	1	3	1	1	2	2	1	3	2	2	1	3	1	2	2	1	3	1	1	1	1	1	1	1	5	1	2	1	2	1	9	3	2	1	1	2	2	1	2	1	2	3	5	3	2	1	1	2
PAAD	KP2_PANCREAS	1	1	1	1	2	1	1	1	3	2	1	3	1	1	1	1	1	2	2	1	2	2	1	3	1	1	2	1	1	2	7	3	2	2	2	1	1	1	1	1	2	3	2	3	4	1	2	2
PAAD	PANC0403_PANCREAS	3	1	1	1	1	1	1	1	2	2	1	3	1	2	1	1	2	2	2	1	2	1	1	5	6	1	2	1	2	2	1	3	2	2	2	1	1	2	2	1	2	3	3	2	4	1	2	1
PAAD	PK59_PANCREAS	1	2	1	1	1	1	2	1	2	2	1	3	1	1	3	1	1	2	3	1	2	2	1	5	9	2	3	1	2	2	4	3	2	2	1	1	2	1	3	1	2	3	2	2	3	1	2	1
PAAD	QGP1_PANCREAS	3	2	2	2	2	2	1	3	1	3	2	4	3	2	1	2	3	1	1	1	2	1	2	5	3	2	1	1	2	1	10	2	3	1	2	1	1	1	1	2	1	2	4	1	2	2	1	2
PAAD	PANC0327_PANCREAS	1	1	1	1	2	1	1	2	3	2	2	3	1	1	2	1	2	2	3	1	2	2	1	1	4	1	3	1	2	3	7	3	2	2	1	2	2	1	3	1	2	3	2	2	4	1	1	1
PAAD	TCCPAN2_PANCREAS	1	2	1	1	2	2	1	2	3	1	1	2	1	1	1	2	2	1	1	1	2	2	1	4	7	1	1	2	1	1	1	1	1	2	1	3	1	1	2	1	1	1	3	1	1	2	2	2
PAAD	HUPT4_PANCREAS	3	2	1	1	2	1	1	2	2	2	1	3	1	2	1	1	2	1	2	1	2	1	2	3	5	1	3	1	2	2	4	3	2	1	2	2	2	1	3	1	2	3	2	2	4	1	1	1
PAAD	PSN1_PANCREAS	1	2	2	1	2	2	1	2	3	2	1	2	2	1	3	2	3	1	2	2	1	2	1	5	6	2	3	1	2	2	2	2	3	2	1	1	1	1	2	2	2	3	5	3	4	2	1	2
PAAD	PATU8988T_PANCREAS	3	2	2	2	2	2	1	2	3	3	1	2	2	1	3	1	2	1	3	2	2	1	2	3	6	1	3	1	1	3	3	2	3	2	1	2	2	1	3	2	2	2	2	2	3	2	1	2
LUAD	RERFLCAD2_LUNG	1	1	1	1	1	1	1	1	1	1	1	1	1	1	1	1	1	1	1	1	1	1	1	1	1	1	1	1	1	1	1	1	1	1	1	1	1	1	1	1	1	1	1	1	1	1	1	1
LUAD	NCIH2347_LUNG	1	2	1	1	2	2	2	1	2	1	2	1	1	2	2	1	1	2	1	1	2	2	2	2	2	2	2	1	1	1	2	1	1	1	2	1	1	1	1	1	1	2	1	1	1	1	1	1
LUAD	NCIH2087_LUNG	1	2	1	1	3	2	1	2	3	1	2	1	1	2	2	1	1	2	1	2	2	2	3	1	3	2	2	2	1	1	2	1	1	2	1	2	2	2	1	1	1	1	1	1	1	1	1	1
LUAD	NCIH2085_LUNG	1	2	1	1	1	1	2	1	1	1	1	1	1	1	1	1	1	1	1	2	1	2	1	1	2	2	2	3	1	1	2	2	2	1	1	1	1	3	1	1	1	1	1	1	1	1	1	1
LUAD	NCIH1573_LUNG	1	3	2	2	2	3	2	1	4	2	2	1	1	2	1	2	2	2	2	3	3	3	2	2	4	2	2	1	2	2	2	1	1	1	1	3	3	4	2	2	2	1	2	2	2	2	1	1
LUAD	NCIH1651_LUNG	1	1	1	1	2	4	2	2	4	2	2	2	2	1	3	2	2	2	2	3	3	3	2	2	5	2	1	2	1	2	1	2	2	1	2	1	1	5	2	2	2	2	2	2	2	2	2	2
LUAD	NCIH1666_LUNG	1	2	2	2	3	1	1	2	3	2	1	2	1	1	1	2	1	2	2	3	2	2	3	1	4	2	2	3	1	2	1	2	1	1	2	1	1	6	1	1	2	1	1	2	2	1	1	1
LUAD	NCIH1734_LUNG	2	1	1	1	3	4	1	2	3	1	2	1	1	1	3	1	1	2	1	3	2	1	2	2	3	1	2	3	1	1	1	1	1	2	2	2	2	5	1	2	1	1	1	1	1	1	2	1
LUAD	NCIH2342_LUNG	2	3	1	1	1	5	3	2	3	1	1	1	1	1	1	1	2	1	1	2	2	2	3	2	2	2	2	2	2	2	2	1	1	1	1	4	3	6	1	2	1	2	1	1	1	1	2	1
LUAD	NCIH322_LUNG	2	2	1	1	1	1	1	2	2	1	1	1	1	2	1	1	1	2	1	2	1	2	2	1	6	2	1	3	2	2	1	1	1	1	1	1	1	4	1	1	1	1	1	1	1	1	2	1
LUAD	HS618T_FIBROBLAST	1	1	1	1	4	6	2	2	1	1	2	2	2	1	3	2	1	2	1	1	2	1	3	2	7	1	2	1	1	1	2	2	2	1	2	5	4	5	1	1	1	2	1	2	1	1	2	1
LUAD	NCIH2291_LUNG	1	2	1	1	1	2	2	1	2	1	2	1	1	2	2	1	1	1	1	3	1	2	2	1	3	2	1	1	1	1	2	1	1	1	1	6	3	1	1	1	1	1	1	1	1	1	1	1
LUAD	CORL105_LUNG	2	1	2	2	2	1	1	2	3	1	1	2	1	1	1	2	1	2	2	3	2	3	2	2	5	2	1	2	1	2	1	2	1	1	1	3	3	5	1	1	1	1	1	1	2	2	2	1
LUAD	HCC2279_LUNG	1	3	1	1	1	1	2	2	3	1	1	2	1	1	3	1	1	2	1	1	1	1	3	1	3	2	2	3	1	1	1	2	2	1	1	5	4	5	1	1	1	1	1	1	1	1	1	1
LUAD	NCIH838_LUNG	1	1	2	2	2	4	1	1	4	2	2	2	1	1	1	2	2	2	2	3	1	3	3	2	4	2	1	3	1	2	1	2	2	1	2	3	3	5	2	2	2	2	1	2	2	2	2	2
LUAD	NCIH2228_LUNG	1	2	2	2	2	4	1	2	3	2	2	2	1	2	2	2	1	2	2	1	2	1	3	2	7	1	2	4	1	2	2	2	1	1	1	2	2	2	2	2	2	2	1	2	2	2	1	1
LUAD	CALU6_LUNG	1	1	1	1	4	4	1	1	3	1	2	2	2	1	3	1	1	2	1	2	1	2	1	1	7	2	2	2	1	1	1	2	2	2	1	5	4	2	1	1	1	2	1	1	1	1	2	2
LUAD	SKLU1_LUNG	1	1	2	2	4	4	2	2	4	2	2	2	2	1	3	2	1	2	2	1	1	1	1	1	7	1	1	3	1	2	2	2	2	1	2	1	1	2	2	1	2	2	1	2	2	1	2	1
LUAD	PC14_LUNG	1	2	1	2	2	7	1	1	1	1	2	1	1	1	1	2	1	1	1	3	2	2	3	2	7	2	1	3	1	2	2	2	2	1	1	6	3	6	2	1	2	1	1	2	2	1	1	1
LUAD	RERFLCMS_LUNG	1	1	2	2	2	4	1	2	3	2	2	2	2	1	3	2	2	2	2	1	3	3	3	2	5	2	2	3	2	2	1	2	2	2	2	5	4	2	2	2	2	2	2	2	2	2	2	2
LUAD	MORCPR_LUNG	2	1	2	2	1	3	1	2	2	2	1	2	1	1	1	2	2	1	2	2	2	3	3	2	6	2	2	2	2	2	1	1	2	2	2	4	2	6	2	2	2	2	1	2	2	1	2	1
LUAD	NCIH1568_LUNG	2	2	1	1	1	1	2	1	4	2	1	1	1	1	1	1	1	1	1	1	2	2	2	2	6	2	2	3	2	1	1	1	2	1	1	7	1	6	1	2	2	1	1	1	1	1	1	1
LUAD	NCIH1563_LUNG	1	1	2	1	1	4	1	2	3	2	2	2	2	1	3	2	2	2	2	3	3	3	3	2	5	1	2	5	2	2	1	2	2	1	1	1	1	5	2	2	2	2	2	2	2	2	2	2
LUAD	NCIH358_LUNG	1	2	1	2	3	2	1	1	4	1	2	1	1	1	1	1	1	1	1	1	1	2	1	1	3	1	2	3	1	1	2	1	1	2	2	3	3	3	1	1	1	1	1	1	1	1	1	1
LUAD	NCIH1650_LUNG	1	2	1	1	1	1	1	2	1	1	1	1	1	1	3	1	2	1	1	1	2	2	3	2	2	1	2	3	1	1	2	2	2	1	1	7	1	6	1	2	1	1	1	1	1	1	1	1
LUAD	NCIH1793_LUNG	1	2	1	1	3	4	1	1	3	1	2	2	1	2	3	2	2	2	2	1	1	3	1	2	5	2	2	4	1	2	2	2	1	1	1	2	2	1	2	1	2	2	1	2	2	2	1	1
LUAD	NCIH1437_LUNG	2	3	2	2	1	3	1	1	3	2	2	1	1	1	1	1	2	2	2	3	3	3	3	2	5	2	1	5	1	2	1	2	1	2	2	3	3	1	2	2	2	2	2	2	2	2	2	2
LUAD	NCIH1792_LUNG	1	1	2	2	3	4	2	2	1	2	1	2	2	2	3	2	2	2	2	3	1	3	1	2	7	2	1	5	1	2	2	2	2	2	2	3	1	2	2	2	2	2	1	2	2	2	2	1
LUAD	NCIH1355_LUNG	1	1	2	2	2	4	1	2	3	2	2	2	1	1	1	2	2	2	2	3	3	3	2	2	4	2	1	5	2	2	1	2	2	1	1	3	3	2	2	2	2	2	2	2	2	2	2	2
LUAD	HCC2108_LUNG	2	1	2	2	3	1	3	2	3	2	2	2	2	1	3	1	2	2	1	1	1	3	2	1	3	2	2	3	1	1	1	2	2	1	2	6	1	2	1	1	2	2	1	1	1	1	2	1
LUAD	NCIH596_LUNG	1	2	1	1	3	1	2	2	3	1	1	1	1	1	3	2	2	2	1	3	2	1	3	2	3	1	1	4	1	2	2	2	1	1	1	3	3	5	2	2	1	1	1	2	2	2	2	1
LUAD	NCIH650_LUNG	1	1	2	2	3	8	2	2	3	2	2	2	2	1	3	1	1	2	1	1	1	3	2	2	4	1	2	6	1	1	2	2	2	1	2	3	3	5	1	1	2	2	1	1	1	1	2	1
LUAD	SW1573_LUNG	1	1	1	1	4	8	1	1	4	1	2	2	2	1	3	1	1	2	1	1	1	2	3	2	7	2	1	1	1	1	2	2	2	1	2	3	3	5	1	1	1	2	1	1	1	1	2	1
LUAD	HCC366_LUNG	1	1	1	1	1	1	1	2	3	1	1	2	1	1	3	1	2	2	1	1	2	1	3	2	2	2	2	3	1	1	1	2	1	1	2	1	1	2	1	1	1	1	1	1	1	1	1	1
LUAD	HCC1833_LUNG	2	1	1	1	3	9	2	1	4	1	2	1	1	1	1	1	2	2	2	1	1	2	2	2	2	2	1	3	1	1	1	1	1	1	2	8	5	1	1	1	1	1	1	1	1	1	2	1
LUAD	NCIH3255_LUNG	1	3	1	1	3	5	2	2	2	1	2	1	1	1	2	1	1	2	2	2	2	2	3	2	4	1	2	2	1	1	2	1	1	2	1	2	2	6	1	1	1	1	1	1	1	1	2	1
LUAD	HCC1195_LUNG	2	2	1	2	3	5	3	2	2	1	1	1	1	1	1	1	1	2	1	2	1	2	2	2	4	2	2	1	1	1	2	1	1	2	2	2	2	5	1	1	1	1	1	1	1	1	2	1
LUAD	NCIH854_LUNG	1	3	1	1	3	9	3	1	4	1	1	1	1	1	3	1	1	2	2	1	2	2	2	2	2	2	1	1	1	2	1	1	1	1	1	8	5	5	1	1	1	1	1	1	1	1	2	1
LUAD	NCIH2023_LUNG	1	1	2	2	2	4	2	2	1	2	2	2	1	1	1	2	2	2	2	3	3	3	2	2	4	2	1	3	2	2	1	2	2	1	2	1	3	2	2	2	2	2	2	2	2	2	1	2
LUAD	DV90_LUNG	1	1	1	1	3	7	3	1	3	1	1	1	1	1	1	2	2	2	1	3	2	2	3	2	1	2	1	2	1	2	1	1	1	1	1	4	3	5	2	1	1	1	2	2	2	2	2	1
LUAD	NCIH1648_LUNG	1	2	2	2	3	7	2	2	2	2	1	1	1	1	1	2	1	1	1	2	2	1	3	2	5	2	2	2	1	2	2	1	1	1	2	1	1	5	2	1	2	1	1	2	2	1	1	1
LUAD	NCIH23_LUNG	1	1	1	1	1	8	1	2	1	1	1	1	1	1	1	1	2	2	1	1	1	2	2	2	1	1	2	1	1	1	1	2	2	1	2	1	1	5	1	1	1	2	1	1	1	1	2	1
LUAD	NCIH1373_LUNG	1	2	2	1	3	2	2	1	4	1	2	1	1	1	3	1	1	2	1	1	1	2	1	1	7	2	2	3	1	1	2	1	1	1	2	6	3	4	1	1	1	2	1	1	1	1	1	1
LUAD	NCIH1623_LUNG	1	1	2	2	1	1	1	1	3	2	1	2	1	1	1	2	2	2	2	2	3	3	2	2	4	2	1	5	2	2	1	2	2	2	1	7	1	4	2	2	2	2	2	2	2	2	2	2
LUAD	HS229T_FIBROBLAST	1	1	1	1	4	6	2	1	3	1	2	2	2	1	3	2	1	2	1	1	1	1	1	1	1	1	2	3	1	1	2	2	2	1	2	5	4	5	1	1	1	2	1	1	1	1	2	1
LUAD	NCIH1838_LUNG	1	2	1	1	3	2	1	2	4	1	1	1	1	1	1	1	1	2	1	1	1	2	2	1	3	2	2	2	1	1	2	1	1	1	1	3	3	3	1	1	1	2	1	1	1	1	1	1
LUAD	NCIH1755_LUNG	1	1	2	2	3	4	2	1	3	2	2	2	2	1	3	2	2	2	2	1	1	3	1	1	7	2	1	3	1	2	1	2	2	2	2	3	3	2	2	2	2	2	1	2	2	2	2	2
LUAD	RERFLCKJ_LUNG	2	1	1	2	1	3	3	2	2	1	1	1	1	1	1	1	1	2	2	3	2	2	3	2	2	2	1	4	2	2	1	1	1	2	1	6	1	6	1	2	2	1	1	2	1	1	2	1
LUAD	NCIH1693_LUNG	2	2	1	1	1	8	3	2	3	1	2	1	1	1	1	1	1	2	1	1	1	2	2	2	2	2	2	1	1	1	2	1	2	1	1	1	1	5	1	1	1	1	1	1	1	1	1	1
LUAD	NCIH441_LUNG	1	2	1	1	3	2	2	2	3	1	1	1	1	1	2	1	1	2	1	1	1	1	2	1	1	2	2	4	2	1	2	1	1	2	2	2	2	6	1	1	1	1	1	1	1	1	1	1
LUAD	NCIH2030_LUNG	2	1	2	2	3	8	2	2	3	2	2	2	1	1	1	2	1	2	2	2	3	3	2	2	4	2	1	3	2	2	1	2	2	1	1	1	1	2	1	2	2	2	2	2	2	2	2	2
LUAD	NCIH2122_LUNG	1	2	2	2	2	3	1	2	3	2	1	1	1	1	1	2	1	2	2	3	3	3	3	2	5	2	1	2	1	2	1	1	1	2	1	4	3	4	2	2	2	2	2	2	2	2	1	2
LUAD	A549_LUNG	1	1	2	2	2	4	1	2	3	2	2	2	1	1	3	2	2	2	2	3	1	3	2	2	4	2	1	3	2	2	1	2	2	1	1	3	3	5	2	2	2	2	2	2	2	2	2	2
LUAD	NCIH1975_LUNG	1	2	1	1	3	1	1	1	4	1	2	2	1	1	3	1	1	2	1	1	2	2	3	2	7	2	2	3	1	1	2	2	1	1	2	6	1	3	1	1	1	2	1	1	1	1	1	1
LUAD	NCIH647_LUNG	1	1	2	2	2	4	2	1	3	2	2	2	1	2	3	2	1	2	2	3	1	3	3	2	7	1	1	7	1	2	1	2	2	2	1	1	1	1	2	2	2	2	1	2	2	1	1	1
LUAD	HCC44_LUNG	1	1	2	2	1	4	1	1	2	2	2	2	1	2	3	2	1	2	1	1	2	3	2	2	4	2	1	2	1	2	1	2	2	1	1	3	3	2	2	1	2	2	1	2	2	1	1	1
LUAD	NCIH522_LUNG	1	1	1	1	1	8	1	1	1	1	2	1	1	1	3	1	2	2	1	1	1	2	2	2	2	1	2	1	1	1	2	2	2	1	2	9	6	5	1	1	1	1	1	1	1	1	2	1
LUAD	HCC78_LUNG	1	2	1	1	3	2	2	2	3	1	2	1	1	1	2	1	1	2	1	3	2	1	2	1	3	2	2	4	1	1	2	1	1	1	1	6	3	6	1	1	1	1	1	1	1	1	1	1
LUAD	RERFLCAD1_LUNG	1	1	1	1	3	2	1	2	2	1	1	1	1	1	2	1	1	2	1	3	2	2	2	1	3	2	2	4	1	1	1	1	1	1	1	2	2	6	1	1	1	1	1	1	1	1	1	1
LUAD	ABC1_LUNG	2	2	1	1	1	5	3	2	2	1	1	1	1	1	1	1	2	2	1	2	2	2	3	2	6	2	2	1	2	1	2	1	2	1	1	2	2	6	1	1	1	2	1	1	1	1	2	1
LUAD	NCIH1395_LUNG	2	2	1	2	1	3	1	1	3	2	1	2	1	1	1	2	2	2	2	3	3	3	2	2	4	2	1	2	2	1	1	1	1	2	2	3	3	1	1	2	2	2	2	2	1	2	2	2
LUAD	NCIH1781_LUNG	1	1	1	1	1	5	3	2	3	1	1	1	1	1	1	1	2	2	1	2	2	1	2	2	3	2	2	4	2	1	2	1	1	2	2	2	2	6	1	1	1	1	1	1	1	1	2	1
LUAD	NCIH2126_LUNG	1	1	1	1	1	3	1	1	2	2	1	1	1	1	1	1	2	1	1	3	2	2	3	2	2	2	2	3	2	2	1	1	1	1	1	1	3	6	1	2	2	1	1	2	1	2	2	2
LUAD	HCC827_LUNG	1	2	1	1	3	2	1	2	3	1	2	1	1	2	1	1	2	1	1	1	1	1	2	2	3	2	1	3	1	1	2	1	1	1	1	3	3	3	1	1	1	2	1	1	1	1	1	1
LUAD	LXF289_LUNG	1	1	2	2	2	4	1	1	3	2	2	2	2	2	3	2	1	2	2	1	2	3	1	2	7	2	1	1	2	2	1	2	2	1	1	1	1	5	2	1	2	2	1	2	2	2	1	1
LUAD	CALU3_LUNG	2	1	2	2	2	7	1	2	3	1	1	1	1	1	1	1	2	1	2	3	1	3	1	2	5	2	1	4	1	2	1	1	1	2	1	1	1	6	2	1	1	1	1	2	2	2	2	1
LUAD	NCIH1435_LUNG	2	2	2	1	2	5	3	1	2	1	1	1	1	1	1	1	1	1	2	3	1	3	2	2	4	2	1	2	2	2	2	1	1	2	1	4	3	4	1	2	1	2	1	1	2	1	1	1
LUAD	NCIH2009_LUNG	1	2	1	2	3	2	2	2	3	1	2	1	1	1	3	1	1	2	1	2	1	2	1	1	1	1	2	2	1	1	2	1	1	1	2	1	1	6	1	1	1	2	1	1	1	1	1	1
LUAD	HCC4006_LUNG	1	2	1	1	2	2	2	2	2	1	2	1	1	1	1	1	1	1	1	2	2	1	3	2	1	2	2	4	1	1	2	1	1	1	1	5	4	6	1	1	1	1	1	1	1	1	1	1
LUAD	NCIH1944_LUNG	1	1	2	2	2	3	1	2	3	2	2	2	1	1	1	2	2	2	2	3	3	3	3	2	5	2	1	2	2	2	1	2	2	2	1	4	3	2	2	2	2	2	2	2	2	2	1	2
LUAD	NCIH2405_LUNG	1	1	1	2	2	4	1	1	4	2	1	2	2	1	3	2	1	2	1	1	2	3	2	2	5	2	2	3	1	2	2	2	2	1	2	6	4	2	2	2	2	2	1	2	2	2	2	1
LUAD	NCIH2073_LUNG	1	2	1	1	2	4	1	1	4	2	2	1	1	1	1	1	1	2	2	3	3	2	2	2	4	2	2	2	2	1	1	2	1	1	2	1	3	5	1	2	2	2	2	1	1	2	1	1
LUAD	HOP62_LUNG	1	1	1	2	1	4	1	1	1	2	2	2	2	1	3	1	2	2	1	1	1	3	2	1	7	2	2	3	1	1	2	2	2	1	1	1	1	5	1	1	2	2	1	2	1	1	1	1
LUAD	EKVX_LUNG	1	1	1	1	2	4	1	2	1	1	2	2	1	1	1	2	2	2	2	3	3	2	2	2	5	2	1	3	1	2	1	2	2	2	2	5	4	5	2	2	2	2	2	2	2	2	2	2
LUAD	NCIH3122_LUNG	1	2	1	1	3	5	2	2	2	1	2	1	1	1	1	1	1	2	1	2	1	2	2	1	4	2	2	2	1	1	2	1	1	2	2	1	1	5	1	1	1	1	1	1	1	1	2	1
LUAD	PC9_LUNG	2	2	1	1	2	7	2	1	1	1	2	1	1	1	1	2	2	1	2	1	1	2	3	2	7	2	1	3	1	2	2	2	2	1	1	7	1	6	2	1	1	1	1	2	2	1	1	1
STAD	RERFGC1B_STOMACH	1	1	1	1	1	1	1	1	1	1	1	1	1	1	1	1	1	1	1	1	1	1	1	1	1	1	1	1	1	1	1	1	1	1	1	1	1	1	1	1	1	1	1	1	1	1	1	1
STAD	HS746T_STOMACH	2	2	1	1	1	2	1	2	1	1	1	1	1	1	1	1	2	1	1	1	1	2	1	2	2	2	2	2	2	1	2	2	1	1	2	2	2	2	1	2	1	1	1	1	2	1	2	1
STAD	LMSU_STOMACH	3	2	2	1	1	2	1	2	1	1	1	1	1	1	1	1	1	1	1	1	1	3	1	3	2	2	3	3	2	2	3	2	1	1	2	2	3	3	1	2	1	1	1	1	2	1	1	1
STAD	ECC10_STOMACH	1	2	2	1	2	2	2	1	2	1	1	1	2	1	1	1	1	1	1	1	1	3	1	4	3	3	2	3	1	3	4	3	1	1	1	1	4	4	1	3	1	1	2	1	3	1	1	2
STAD	TGBC11TKB_STOMACH	4	2	1	2	2	1	2	3	1	2	2	2	2	1	2	2	1	1	1	1	1	1	2	5	4	4	4	4	1	4	4	4	2	2	2	1	1	5	2	4	2	2	2	2	3	2	1	2
STAD	SNU520_STOMACH	5	2	1	2	1	1	2	1	2	2	2	2	2	1	2	2	1	1	2	2	2	3	2	6	5	5	5	1	1	3	5	4	2	2	2	1	5	6	2	4	2	2	2	2	4	2	1	2
STAD	GSS_STOMACH	6	2	1	1	1	2	2	1	1	2	2	1	2	1	1	1	1	1	1	1	1	3	2	5	3	2	1	5	1	3	2	3	1	1	2	1	1	7	1	2	2	1	1	1	3	1	1	2
STAD	SNU620_STOMACH	7	1	3	2	2	1	2	3	2	2	2	2	2	1	2	2	1	2	2	2	2	3	2	7	6	4	4	6	1	4	4	4	2	2	2	1	5	5	2	4	2	2	2	2	4	2	1	2
STAD	ECC12_STOMACH	8	2	4	1	1	2	1	1	2	2	1	1	3	2	1	1	1	1	1	1	2	1	3	8	3	6	1	6	1	3	6	5	1	1	2	1	6	4	2	5	1	1	3	1	5	1	3	2
STAD	GSU_STOMACH	7	1	2	2	2	1	2	4	2	2	2	2	2	1	2	2	2	1	2	2	2	1	2	5	4	4	4	4	1	4	5	4	2	2	2	1	7	5	2	4	2	2	2	2	4	2	1	2
STAD	FU97_STOMACH	9	2	1	1	1	2	1	4	2	2	1	2	4	1	1	1	1	1	1	1	2	1	1	3	5	1	5	7	1	5	1	6	1	1	2	1	8	1	1	6	1	1	2	1	6	1	1	2
STAD	GCIY_STOMACH	1	2	5	1	2	2	2	2	1	1	1	1	1	1	2	1	1	1	2	1	1	4	1	9	7	4	2	7	1	1	2	7	1	1	2	1	8	4	1	7	1	1	1	1	7	1	1	1
STAD	SH10TC_STOMACH	4	2	2	1	1	2	1	1	2	1	1	1	1	1	1	1	2	1	1	1	1	4	1	9	6	4	5	8	2	2	3	2	1	1	2	1	5	6	1	2	1	1	1	1	2	1	2	1
STAD	MKN1_STOMACH	10	2	2	1	1	2	1	1	1	1	1	1	1	1	1	1	1	2	1	1	1	2	1	1	2	4	1	6	2	4	1	2	1	1	2	1	1	8	1	1	1	1	1	1	2	1	2	1
STAD	MKN74_STOMACH	2	2	6	1	1	2	2	1	1	1	2	1	2	1	1	1	2	2	1	1	1	2	2	6	6	4	3	6	1	3	4	2	1	1	2	1	2	9	1	2	1	1	2	1	3	1	2	1
STAD	KE39_STOMACH	7	2	3	2	2	1	1	3	2	2	2	2	2	1	2	2	1	2	2	1	2	3	2	7	1	4	4	7	1	4	4	4	2	2	2	1	5	7	2	4	2	2	2	2	5	2	1	2
STAD	HGC27_STOMACH	5	2	4	1	1	2	1	2	1	1	2	1	1	1	1	1	1	1	1	1	1	4	2	6	7	4	1	8	2	4	2	3	1	1	2	2	3	8	1	2	1	1	1	1	6	1	1	2
STAD	HUG1N_STOMACH	5	2	7	2	2	1	1	3	2	2	1	2	2	1	1	2	1	1	2	2	2	1	2	3	1	4	2	1	2	1	5	4	2	2	2	1	9	6	2	4	2	2	2	2	8	2	1	2
STAD	NUGC4_STOMACH	10	1	8	2	2	1	1	1	2	2	2	2	2	1	2	2	1	1	2	2	2	1	2	5	2	2	4	3	1	1	5	4	2	1	2	1	7	6	2	4	2	2	1	2	8	2	1	2
STAD	SNU16_STOMACH	9	1	7	2	2	1	1	3	2	2	2	2	2	1	2	2	1	1	2	2	2	1	2	5	1	4	2	6	1	1	5	4	2	1	2	1	5	6	2	4	2	2	2	2	8	2	1	2
STAD	NCIN87_STOMACH	7	1	4	2	2	1	1	1	2	2	2	1	2	1	2	1	1	2	2	1	1	3	2	5	1	4	4	4	1	4	4	4	1	1	2	1	1	5	2	4	2	2	1	1	5	2	1	2
STAD	OCUM1_STOMACH	7	2	2	2	2	1	2	4	2	2	2	2	2	1	2	2	1	2	2	2	2	3	1	8	3	1	4	4	1	1	4	4	2	1	2	1	7	6	2	4	2	2	2	1	8	2	1	2
STAD	SNU5_STOMACH	10	2	2	2	2	2	2	2	2	2	1	2	2	1	1	1	2	1	2	1	2	3	1	3	2	1	2	9	1	1	7	4	2	1	2	1	7	6	1	2	2	2	2	1	5	1	1	2
STAD	SNU601_STOMACH	7	1	1	2	2	1	1	3	2	2	2	2	2	1	2	2	1	2	2	1	1	3	1	3	1	4	4	7	1	4	4	4	2	1	2	2	5	5	2	4	1	2	2	2	5	2	1	2
STAD	SNU668_STOMACH	1	2	9	1	2	2	1	2	1	2	1	1	1	1	1	1	1	1	2	1	1	2	1	1	6	1	2	6	1	1	7	2	1	2	2	1	1	8	1	2	1	1	2	1	1	1	2	1
STAD	NCCSTCK140_STOMACH	1	1	2	1	1	2	1	1	1	1	2	1	1	1	1	1	1	2	1	1	1	2	1	1	1	1	1	4	1	2	1	1	1	1	1	2	10	10	1	1	1	1	1	1	1	1	1	1
STAD	SNU719_STOMACH	4	1	3	2	2	1	2	3	2	2	2	2	2	1	2	2	1	1	2	1	2	3	2	4	6	4	4	4	1	4	4	4	2	2	2	1	7	6	2	4	2	2	2	2	4	2	1	2
STAD	SNU216_STOMACH	7	1	2	1	1	1	1	1	2	1	1	1	1	1	1	1	2	2	1	1	1	2	1	10	6	4	1	7	1	4	1	2	1	1	2	2	3	10	1	4	1	1	1	1	2	1	2	1
STAD	NUGC2_STOMACH	4	2	4	1	1	2	1	3	1	1	1	1	1	1	1	1	2	2	1	1	1	2	1	1	6	2	1	6	1	1	1	2	1	1	2	2	10	10	1	2	1	1	1	1	1	1	2	1
STAD	SNU1_STOMACH	3	2	2	1	1	2	1	2	2	1	1	1	2	1	2	1	1	1	1	2	1	3	2	10	5	5	5	4	1	2	8	3	1	1	2	1	5	4	1	2	1	1	1	1	6	1	1	2
STAD	AGS_STOMACH	4	2	1	2	1	1	1	3	1	1	2	1	2	1	2	2	1	1	2	1	1	3	1	10	5	4	4	4	1	4	4	4	1	1	1	1	9	8	2	4	1	2	2	2	6	2	1	2
STAD	KATOIII_STOMACH	9	1	1	2	2	1	2	3	2	2	2	2	2	1	2	2	1	2	2	2	2	3	1	4	4	4	4	6	1	4	4	4	2	1	2	1	7	6	2	4	2	2	2	2	9	2	1	2
STAD	NUGC3_STOMACH	2	2	1	1	1	2	1	1	1	1	1	1	1	1	1	1	2	1	1	1	2	2	1	9	8	2	3	3	1	4	3	2	1	1	2	2	2	10	1	2	1	2	2	1	1	1	2	2
STAD	IM95_STOMACH	9	2	10	2	2	1	1	3	2	2	2	2	2	1	2	2	1	1	2	2	2	1	2	3	1	4	4	6	2	1	4	4	2	2	2	1	7	5	2	4	2	2	2	2	8	2	1	2
STAD	MKN7_STOMACH	7	2	1	1	1	2	1	1	1	1	1	1	1	1	1	1	2	2	1	1	1	2	1	1	6	4	3	1	1	2	1	2	1	1	2	2	10	10	1	2	1	1	1	1	2	1	2	1
STAD	MKN45_STOMACH	4	1	1	2	2	1	1	1	2	2	1	2	2	1	1	1	1	1	2	2	2	3	1	5	6	5	2	6	1	1	5	4	2	1	2	1	9	1	2	4	2	2	2	2	5	2	2	2
KIRC	CAKI1_KIDNEY	1	1	1	1	1	1	1	1	1	1	1	1	1	1	1	1	1	1	1	1	1	1	1	1	1	1	1	1	1	1	1	1	1	1	1	1	1	1	1	1	1	1	1	1	1	1	1	1
KIRC	TUHR4TKB_KIDNEY	2	2	2	1	2	2	2	1	2	2	1	2	2	1	1	2	2	1	1	1	2	2	1	2	1	2	1	2	2	2	2	2	1	1	2	2	2	1	2	2	2	2	1	2	2	2	2	1
KIRC	RCC10RGB_KIDNEY	1	2	3	1	2	1	2	1	3	3	2	3	2	2	2	2	2	2	1	2	1	3	2	2	1	3	2	3	2	2	2	2	1	1	2	3	3	1	2	2	3	2	1	2	2	2	3	2
KIRC	OSRC2_KIDNEY	1	2	2	1	2	2	2	1	4	2	1	2	2	1	2	2	1	1	1	2	1	4	1	3	1	2	1	2	1	2	2	2	1	1	2	2	3	1	2	1	2	2	1	2	2	2	2	1
KIRC	SNU1272_KIDNEY	1	2	2	1	2	2	2	1	4	2	1	2	2	1	1	2	2	1	1	2	1	3	1	4	1	1	1	4	2	2	2	2	1	1	2	2	2	1	2	2	2	2	1	2	2	2	2	1
KIRC	TUHR14TKB_KIDNEY	1	2	3	1	3	1	2	1	3	3	1	3	3	2	1	2	2	2	1	2	2	5	2	1	1	4	2	3	2	2	2	1	1	1	2	4	2	1	2	2	3	1	2	2	2	1	4	1
KIRC	TUHR10TKB_KIDNEY	2	2	1	1	2	1	1	1	5	2	2	2	2	1	2	1	2	2	1	2	1	4	1	2	1	4	2	3	2	2	2	2	1	2	2	4	4	2	1	1	2	2	1	1	2	1	2	1
KIRC	KMRC20_KIDNEY	1	1	3	1	3	1	2	1	6	2	2	4	2	1	3	1	1	2	1	2	2	6	1	5	1	5	2	2	1	1	1	1	1	2	2	4	3	1	1	1	2	2	2	2	1	1	2	1
KIRC	VMRCRCW_KIDNEY	2	2	4	1	2	1	1	1	2	4	1	4	3	1	1	1	2	2	1	2	2	7	1	6	1	6	2	4	1	2	2	1	1	2	2	3	5	2	1	1	1	1	1	2	2	1	5	1
KIRC	A498_KIDNEY	1	2	1	1	1	1	1	1	7	1	2	1	3	1	1	1	1	2	1	2	1	1	1	7	1	1	1	2	1	1	1	1	1	2	2	3	3	2	1	1	1	2	2	1	1	1	6	1
KIRC	A704_KIDNEY	1	2	3	2	2	2	2	1	1	5	1	5	2	1	4	2	2	2	1	2	1	5	1	8	1	7	1	5	2	2	2	2	1	1	3	4	3	1	2	2	4	3	1	2	2	2	2	1
KIRC	SNU349_KIDNEY	1	2	2	3	2	2	1	1	4	5	2	3	2	1	3	2	2	2	1	1	1	2	1	4	2	2	1	3	2	2	2	2	2	2	2	2	6	1	2	2	5	2	1	1	2	2	3	2
KIRC	KMRC3_KIDNEY	1	2	2	1	2	2	2	1	8	5	2	2	2	1	4	2	2	2	1	2	1	2	1	8	1	1	2	4	2	2	2	2	1	1	2	2	6	1	2	2	5	2	1	1	2	2	3	1
KIRC	VMRCRCZ_KIDNEY	2	1	5	1	3	1	2	1	6	6	2	6	3	1	1	1	2	1	1	2	2	1	1	1	1	1	2	1	1	1	2	1	1	1	2	3	5	2	1	1	6	1	2	2	1	1	2	1
KIRC	ACHN_KIDNEY	1	1	6	3	3	1	2	1	6	6	2	7	3	2	4	1	1	2	1	2	1	8	2	4	2	4	2	1	1	2	1	1	1	2	2	5	7	2	2	1	6	1	2	1	2	1	4	2
KIRC	CAKI2_KIDNEY	2	2	1	1	2	1	2	1	1	6	1	8	3	1	5	1	2	2	1	2	2	1	1	1	1	5	1	3	2	1	2	1	1	1	1	4	3	2	1	1	6	1	2	2	1	1	6	1
KIRC	KMRC2_KIDNEY	1	2	3	1	2	2	1	1	2	2	1	2	2	1	1	2	2	2	1	2	1	2	1	2	2	1	1	4	2	2	2	2	1	2	2	6	8	2	2	2	2	2	1	2	2	2	2	1
KIRC	KMRC1_KIDNEY	1	1	1	1	1	1	1	1	9	1	1	6	3	2	1	1	1	2	1	2	1	4	1	2	1	3	2	4	1	2	2	1	1	2	2	6	8	2	2	1	1	4	1	1	2	2	4	1
KIRC	SLR23_KIDNEY	1	1	2	1	2	1	2	1	3	6	1	1	3	1	1	1	2	2	1	1	1	1	1	4	1	4	2	4	1	1	2	1	1	2	2	1	7	2	1	1	6	1	1	2	1	1	2	1
KIRC	SLR24_KIDNEY	1	1	6	1	3	2	2	1	2	2	2	7	2	1	1	2	2	1	1	2	1	6	1	5	1	2	2	1	1	2	2	2	1	1	2	3	2	1	2	2	2	2	2	2	2	2	2	1
KIRC	SLR25_KIDNEY	2	1	7	3	2	3	2	1	7	7	1	6	4	2	1	2	1	3	1	1	2	6	2	3	1	8	1	6	1	2	2	3	2	2	2	7	9	1	2	1	7	4	1	1	2	3	4	2
KIRC	HEKTE_KIDNEY	1	1	7	3	4	3	1	1	8	7	2	7	1	2	1	2	1	2	1	1	1	6	2	9	2	4	1	3	1	2	1	3	2	2	2	2	2	1	2	1	7	4	2	1	2	3	4	2
KIRC	SLR26_KIDNEY	1	1	2	1	3	1	2	1	7	8	1	6	3	1	2	2	2	2	1	2	1	2	1	4	1	5	2	4	2	2	2	1	1	1	2	2	2	2	2	1	6	1	2	2	2	1	6	1
KIRC	SKRC20_KIDNEY	2	1	4	1	1	1	2	1	2	8	2	4	4	1	3	2	1	1	1	2	1	1	1	2	1	2	2	6	1	2	2	2	1	2	1	3	2	1	2	1	8	4	1	1	2	1	6	1
KIRC	SLR21_KIDNEY	1	1	4	1	1	1	2	1	10	8	1	1	3	1	6	1	1	2	1	2	2	5	1	9	1	5	2	4	2	1	2	1	1	1	2	1	1	2	1	1	9	1	1	1	1	1	3	1
KIRC	SLR20_KIDNEY	2	1	7	3	4	3	2	1	8	7	1	6	4	2	1	2	1	2	1	1	2	9	2	10	1	8	1	4	1	2	1	3	2	2	2	5	7	1	2	1	7	4	1	1	2	3	4	2
KIRC	UOK101_KIDNEY	2	1	5	3	3	3	2	1	1	7	2	6	3	2	1	2	1	2	1	2	1	6	2	2	1	5	2	2	1	2	2	1	1	1	2	5	7	1	2	1	7	1	2	2	2	1	4	1
KIRC	CAL54_KIDNEY	2	1	6	3	3	1	2	1	10	8	1	7	1	1	4	2	1	2	1	2	1	8	1	3	2	9	2	4	2	2	1	1	1	1	2	5	7	2	2	1	9	1	2	1	2	1	5	1
KIRC	BFTC909_KIDNEY	2	1	5	3	4	3	2	1	10	7	2	6	5	2	7	1	1	2	1	1	1	1	2	9	1	6	1	2	1	1	1	3	2	1	1	5	7	1	2	1	7	4	1	1	2	3	1	2
KIRC	UO31_KIDNEY	1	1	6	3	4	3	1	1	5	7	2	7	1	1	1	2	1	2	1	1	1	6	1	1	2	6	1	3	2	2	1	3	2	1	2	5	7	2	2	1	7	4	2	1	2	3	1	2
KIRC	SKNEP1_BONE	1	1	8	3	4	4	2	2	2	9	2	9	6	2	3	2	1	2	2	1	2	10	2	9	2	9	1	7	1	2	1	4	2	2	1	1	1	1	2	3	10	5	2	1	2	4	4	2
LUSC	NCIH226_LUNG	1	1	1	1	1	1	1	1	1	1	1	1	1	1	1	1	1	1	1	1	1	1	1	1	1	1	1	1	1	1	1	1	1	1	1	1	1	1	1	1	1	1	1	1	1	1	1	1
LUSC	EBC1_LUNG	1	1	1	2	1	2	2	2	2	2	1	2	2	1	1	1	2	2	2	2	1	2	1	2	2	1	2	1	2	1	2	1	2	1	1	2	2	2	1	2	1	2	1	1	1	2	2	1
LUSC	RERFLCAI_LUNG	1	1	1	1	1	1	3	1	1	1	2	1	1	1	1	1	2	1	3	1	1	1	1	1	3	1	3	2	1	1	2	1	1	1	1	3	3	1	1	1	1	1	1	1	1	1	3	1
LUSC	SKMES1_LUNG	1	1	1	1	1	2	4	1	3	3	1	1	3	2	1	2	2	1	2	2	2	2	2	2	3	1	3	2	2	2	1	1	1	1	1	2	2	2	2	3	1	1	1	1	2	2	4	1
LUSC	NCIH520_LUNG	2	1	1	3	2	3	5	1	4	4	2	3	4	1	1	2	1	1	2	2	3	3	1	3	4	1	4	1	2	2	2	2	3	1	1	4	4	1	2	4	1	3	2	2	2	3	5	2
LUSC	HCC15_LUNG	1	1	2	4	1	2	6	1	2	5	1	2	5	2	1	1	2	3	4	2	2	3	2	4	5	1	2	1	1	2	1	1	1	2	1	5	5	2	2	2	1	1	1	1	2	2	6	1
LUSC	SW900_LUNG	1	2	1	2	3	2	7	1	5	1	2	2	2	1	1	1	2	1	3	2	1	2	2	5	5	1	2	1	2	1	2	1	2	1	1	2	2	2	1	2	1	2	1	1	1	2	1	1
LUSC	LUDLU1_LUNG	1	1	2	4	4	4	8	2	3	6	2	3	6	1	2	2	1	1	4	2	3	1	2	6	6	1	4	1	2	2	2	2	4	3	1	1	6	2	2	5	2	3	2	3	2	4	1	3
LUSC	HARA_LUNG	1	1	1	5	4	4	6	1	6	7	1	3	6	1	2	2	1	1	3	2	3	1	1	6	6	1	5	1	1	1	2	2	4	2	1	1	1	2	2	5	2	3	2	3	1	4	5	1
LUSC	KNS62_LUNG	1	2	1	2	4	4	6	2	5	6	1	3	6	3	2	2	2	1	4	2	3	1	3	1	6	1	3	1	1	2	2	2	4	2	2	1	1	2	2	5	2	3	1	3	2	4	2	3
LUSC	EPLC272H_LUNG	2	1	2	4	4	2	6	1	2	7	1	2	7	1	1	1	1	1	4	2	3	2	1	6	2	1	1	1	2	1	2	1	2	1	1	6	7	2	1	2	2	3	1	1	1	2	7	1
LUSC	HCC95_LUNG	2	1	1	5	4	4	8	2	3	6	2	3	6	3	1	2	1	3	4	2	3	3	3	3	6	1	5	1	1	2	2	2	4	1	1	1	1	2	2	5	2	3	2	3	2	4	2	3
LUSC	LC1F_LUNG	2	2	1	5	4	4	1	2	4	6	1	3	6	3	2	2	1	3	2	2	3	1	2	4	1	1	5	1	2	2	2	2	4	1	2	7	6	2	2	5	2	3	2	3	2	4	1	3
LUSC	LOUNH91_LUNG	1	1	2	1	3	1	4	1	7	1	1	1	1	1	1	1	2	1	3	1	1	2	1	1	5	1	3	1	1	1	2	1	1	1	1	1	1	1	1	1	1	1	1	1	1	1	8	1
LUSC	LK2_LUNG	2	1	1	3	2	3	8	2	4	4	2	3	4	3	2	2	1	1	2	2	3	2	3	3	4	1	4	1	1	2	2	2	3	2	2	4	4	2	2	4	2	3	2	2	2	3	5	2
LUSC	RERFLCSQ1_LUNG	3	1	1	1	4	1	1	1	8	1	1	1	1	1	1	1	2	1	4	1	1	2	2	5	4	1	5	1	1	2	2	1	4	1	2	1	1	1	1	3	1	1	1	3	2	1	3	1
LUSC	HLFA_FIBROBLAST	3	1	1	1	3	1	9	1	3	8	1	1	8	1	1	1	2	1	5	1	2	1	1	7	1	1	6	2	1	1	1	1	1	1	2	2	2	1	1	3	1	1	1	1	1	1	1	1
LUSC	NCIH1703_LUNG	2	1	2	4	1	1	4	1	8	1	1	1	1	1	1	1	1	1	5	1	1	1	1	2	5	1	1	2	2	1	2	1	1	1	1	8	8	1	1	1	1	1	1	1	1	1	3	1
LUSC	CALU1_LUNG	1	1	1	1	3	1	6	1	1	8	1	1	3	1	1	1	2	1	5	1	1	2	1	8	3	1	3	2	1	1	1	1	1	1	1	6	7	1	1	1	1	1	1	1	1	1	3	1
LUSC	NCIH2170_LUNG	2	1	1	3	2	2	8	2	7	7	1	2	2	1	2	2	1	1	5	2	1	1	1	4	1	1	4	1	1	2	2	2	4	2	1	7	6	2	2	2	1	2	1	1	2	2	1	1
LUSC	SQ1_LUNG	1	2	1	2	1	2	7	1	5	2	1	2	2	1	1	1	1	1	3	2	1	1	1	2	2	1	2	1	1	1	2	1	2	1	1	7	2	2	1	2	1	2	1	1	1	2	3	1
LUSC	NCIH1385_LUNG	3	1	1	6	5	5	1	1	9	9	1	2	9	1	2	2	1	1	4	1	2	1	1	5	5	2	4	2	2	2	2	2	5	1	2	9	9	2	2	6	3	4	2	2	2	5	1	4
LUSC	NCIH1869_LUNG	2	2	1	4	1	2	10	1	5	10	1	1	10	2	2	1	1	1	5	2	1	2	2	5	2	1	2	2	1	2	2	1	2	2	1	7	6	1	1	2	1	2	1	1	1	2	6	1
LGG	SW1783_CENTRAL_NERVOUS_SYSTEM	1	1	1	1	1	1	1	1	1	1	1	1	1	1	1	1	1	1	1	1	1	1	1	1	1	1	1	1	1	1	1	1	1	1	1	1	1	1	1	1	1	1	1	1	1	1	1	1
LGG	GI1_CENTRAL_NERVOUS_SYSTEM	2	1	1	1	1	1	2	1	2	1	2	2	1	2	1	2	2	1	1	2	1	1	2	2	2	2	2	2	1	2	2	1	1	1	2	2	2	1	1	1	1	1	2	1	2	1	2	1
LGG	KALS1_CENTRAL_NERVOUS_SYSTEM	1	1	1	1	1	1	3	1	3	1	1	3	1	3	1	2	1	1	1	3	1	1	3	3	3	3	1	1	1	3	3	1	1	2	3	1	3	2	1	1	1	1	1	2	2	1	1	1
LGG	H4_CENTRAL_NERVOUS_SYSTEM	2	1	2	2	1	1	4	1	2	2	3	1	1	1	1	1	2	1	1	1	2	1	4	4	4	3	1	3	1	1	1	1	1	1	1	2	2	1	1	1	1	1	1	1	1	1	3	1
LGG	NMCG1_CENTRAL_NERVOUS_SYSTEM	2	2	2	2	2	1	4	1	3	1	1	3	1	1	1	1	1	1	1	1	3	1	1	2	3	3	1	3	1	1	3	1	1	1	1	3	4	1	1	1	1	1	1	1	1	1	4	1
LGG	KNS42_CENTRAL_NERVOUS_SYSTEM	2	1	3	1	2	2	5	2	2	1	2	4	2	2	1	3	2	2	2	4	3	2	5	2	2	2	1	4	2	4	4	2	1	2	2	1	1	2	2	2	2	2	1	2	3	2	2	2
LGG	HS683_CENTRAL_NERVOUS_SYSTEM	2	1	2	2	1	1	6	1	2	1	2	1	1	1	1	1	2	1	1	5	3	1	6	3	1	1	1	4	1	1	2	1	1	1	1	3	4	1	1	1	1	1	1	1	1	1	3	1
LGG	GAMG_CENTRAL_NERVOUS_SYSTEM	2	1	2	2	1	1	4	1	3	1	3	3	1	3	1	1	1	1	1	1	3	1	1	2	3	1	1	4	1	1	2	1	1	1	3	3	4	1	1	1	1	1	1	1	1	1	4	1
LGG	LNZ308_CENTRAL_NERVOUS_SYSTEM	2	1	1	1	1	1	7	1	2	1	4	2	1	2	2	2	2	1	1	5	1	2	7	3	5	1	1	4	1	3	1	1	2	3	2	1	5	2	1	1	1	1	3	2	2	1	5	1
LGG	SF539_CENTRAL_NERVOUS_SYSTEM	2	1	1	1	1	1	3	1	2	1	2	2	1	3	1	2	1	1	1	5	2	1	3	1	6	1	1	1	1	5	2	1	1	2	3	2	2	2	1	1	1	1	1	1	2	1	6	1
HNSC	BICR56_UPPER_AERODIGESTIVE_TRACT	1	1	1	1	1	1	1	1	1	1	1	1	1	1	1	1	1	1	1	1	1	1	1	1	1	1	1	1	1	1	1	1	1	1	1	1	1	1	1	1	1	1	1	1	1	1	1	1
HNSC	BICR16_UPPER_AERODIGESTIVE_TRACT	1	1	1	1	2	2	1	2	2	1	2	1	1	2	1	2	2	1	1	2	2	2	2	2	1	2	2	2	1	1	2	1	2	2	2	1	1	2	2	2	1	2	1	2	2	1	1	2
HNSC	BICR6_UPPER_AERODIGESTIVE_TRACT	1	1	1	2	2	1	1	3	3	1	1	2	1	3	2	2	2	1	2	1	2	1	1	1	2	2	1	2	1	2	3	1	1	2	3	2	2	2	1	2	1	3	2	1	1	1	1	3
HNSC	BHY_UPPER_AERODIGESTIVE_TRACT	2	2	2	2	2	3	2	3	2	1	2	2	1	1	2	2	3	2	1	1	3	1	3	1	1	2	3	2	2	1	4	1	2	3	4	2	2	1	1	3	1	4	2	1	2	2	1	4
HNSC	SNU1214_UPPER_AERODIGESTIVE_TRACT	1	1	2	1	2	3	3	4	4	1	1	1	2	4	1	2	3	2	1	2	2	2	3	2	1	1	1	2	2	1	4	2	2	4	5	1	1	1	2	4	1	5	3	3	2	3	1	2
HNSC	BICR22_UPPER_AERODIGESTIVE_TRACT	1	2	2	1	2	1	4	2	5	1	1	2	1	5	2	2	1	2	1	2	1	1	3	2	2	1	1	2	1	2	5	1	1	1	6	2	2	1	1	1	1	1	1	1	1	1	1	1
HNSC	BICR18_UPPER_AERODIGESTIVE_TRACT	1	2	1	2	1	3	5	5	6	1	1	1	2	6	2	2	2	2	1	3	4	2	2	2	2	1	2	2	2	1	2	2	2	2	7	1	1	2	2	5	1	6	1	2	2	4	2	5
HNSC	YD15_SALIVARY_GLAND	1	1	1	3	1	2	1	1	6	2	2	1	1	7	2	1	2	2	1	4	5	2	3	2	1	2	4	2	2	3	6	2	2	1	2	2	2	2	1	6	2	7	1	4	1	5	2	6
HNSC	YD10B_UPPER_AERODIGESTIVE_TRACT	1	2	2	1	2	3	6	3	6	2	2	1	1	1	2	2	2	2	1	5	2	2	3	2	2	1	5	2	2	1	4	2	2	5	2	1	1	2	1	6	2	7	3	2	2	2	2	4
HNSC	HSC2_UPPER_AERODIGESTIVE_TRACT	2	2	1	2	1	3	6	6	6	1	2	1	1	1	2	1	1	2	1	3	6	2	3	2	1	2	3	2	2	1	7	2	2	2	1	1	1	2	1	7	1	4	4	1	1	2	2	4
HNSC	HSC3_UPPER_AERODIGESTIVE_TRACT	1	1	2	3	1	2	6	6	6	2	1	1	1	7	2	1	3	2	1	5	6	2	3	3	1	1	5	2	2	3	4	2	2	6	8	1	1	2	1	6	2	4	3	1	1	5	2	6
HNSC	HSC4_UPPER_AERODIGESTIVE_TRACT	2	2	2	1	1	3	7	1	7	1	1	1	1	4	2	1	1	2	1	3	3	1	1	2	1	3	6	2	1	4	7	2	1	5	1	1	1	1	1	7	1	8	4	5	1	2	2	4
HNSC	FADU_UPPER_AERODIGESTIVE_TRACT	1	1	1	2	1	2	3	6	6	2	1	1	2	8	2	1	1	1	1	5	3	1	2	2	1	1	7	2	1	3	3	2	2	5	8	2	1	1	1	4	2	8	4	6	1	6	2	6
HNSC	CAL27_UPPER_AERODIGESTIVE_TRACT	1	2	2	1	2	2	4	6	6	1	1	2	1	4	2	1	2	2	2	5	3	1	3	2	2	1	7	2	1	2	7	1	2	6	1	2	2	1	1	7	1	8	4	1	1	6	1	4
HNSC	SCC9_UPPER_AERODIGESTIVE_TRACT	2	2	1	1	1	1	8	7	8	1	1	1	1	1	1	1	3	1	1	2	7	2	1	3	1	3	8	2	2	4	4	1	2	2	4	1	1	1	1	8	1	9	3	1	1	1	1	4
HNSC	SCC4_UPPER_AERODIGESTIVE_TRACT	2	1	1	2	2	2	3	2	1	1	2	1	1	5	2	2	3	1	1	1	2	2	1	1	1	2	1	2	1	1	2	1	1	2	1	1	1	2	1	2	1	4	3	1	2	1	1	2
HNSC	SNU1066_UPPER_AERODIGESTIVE_TRACT	2	2	1	2	1	4	5	5	9	1	1	2	1	2	2	1	3	2	2	6	8	1	2	2	1	2	2	2	1	2	8	1	1	5	2	1	1	1	1	3	1	8	4	7	1	6	2	7
HNSC	SNU1041_UPPER_AERODIGESTIVE_TRACT	1	1	1	2	2	3	7	3	1	1	2	1	2	5	2	2	2	2	2	5	4	1	3	1	2	1	3	2	1	5	2	2	1	6	7	1	1	2	1	4	1	3	4	2	2	3	2	5
HNSC	BICR31_UPPER_AERODIGESTIVE_TRACT	1	2	1	2	1	1	7	2	2	1	1	1	1	3	1	1	2	2	2	1	1	1	1	2	2	2	2	2	1	2	6	1	1	5	3	2	2	1	1	2	1	2	1	1	1	1	1	8
HNSC	PECAPJ15_UPPER_AERODIGESTIVE_TRACT	2	1	1	2	2	2	3	1	8	1	2	2	1	3	2	1	2	1	1	6	4	1	1	1	1	1	3	2	1	4	7	1	1	2	3	1	1	1	1	7	1	8	4	6	1	6	1	9
HNSC	PECAPJ49_UPPER_AERODIGESTIVE_TRACT	1	1	1	1	2	2	3	6	2	1	1	1	2	1	1	1	2	2	1	5	5	1	1	3	1	2	7	2	1	4	7	1	2	6	2	1	1	1	1	2	1	2	1	1	1	1	1	2
HNSC	PECAPJ34CLONEC12_UPPER_AERODIGESTIVE_TRACT	1	1	1	1	2	2	4	8	5	1	1	1	1	3	1	2	2	2	2	5	4	1	1	2	2	1	9	2	1	2	5	2	2	6	3	1	1	1	1	4	1	8	3	1	1	3	1	9
HNSC	PECAPJ41CLONED2_UPPER_AERODIGESTIVE_TRACT	1	1	1	1	1	2	3	8	6	1	2	1	1	5	2	1	3	2	1	5	5	1	3	2	1	2	1	2	1	2	7	1	2	2	2	1	1	1	1	2	1	2	1	1	1	1	1	6
HNSC	A253_SALIVARY_GLAND	1	2	1	3	2	3	3	6	8	1	2	1	2	5	2	2	2	1	1	2	9	1	1	2	1	1	2	2	1	1	2	2	2	6	7	1	1	2	1	4	1	8	4	2	2	3	1	9
HNSC	CAL33_UPPER_AERODIGESTIVE_TRACT	2	2	1	1	1	4	4	1	5	1	1	1	1	9	2	2	1	1	2	6	4	1	2	2	2	1	7	2	1	5	3	1	1	6	6	2	2	1	2	7	1	10	5	7	2	6	1	4
HNSC	SNU1076_UPPER_AERODIGESTIVE_TRACT	1	1	2	2	1	4	7	5	8	1	1	2	1	3	2	2	2	1	2	6	3	1	1	1	1	2	9	2	1	2	7	1	1	5	3	1	1	1	1	3	1	8	4	7	1	6	1	7
HNSC	YD38_UPPER_AERODIGESTIVE_TRACT	1	1	2	1	2	2	6	9	6	2	2	1	1	7	2	1	3	2	1	4	5	2	3	3	1	2	5	2	2	3	6	1	2	1	8	2	2	2	1	2	2	3	2	4	1	5	1	4
HNSC	SNU46_UPPER_AERODIGESTIVE_TRACT	2	1	2	3	1	2	7	10	2	1	2	1	2	5	2	1	2	2	1	1	9	1	1	2	1	3	10	2	2	4	7	2	2	6	7	1	1	2	1	9	2	4	4	6	1	7	2	9
HNSC	YD8_UPPER_AERODIGESTIVE_TRACT	1	1	2	3	1	2	7	10	7	1	1	1	1	3	1	1	2	2	1	7	2	1	3	1	2	3	5	2	2	4	9	1	2	5	3	1	1	1	1	10	1	2	3	2	1	1	2	10
HNSC	SNU899_UPPER_AERODIGESTIVE_TRACT	1	2	2	1	1	3	6	3	8	1	1	2	1	5	2	2	3	2	1	1	5	1	3	2	1	1	7	2	2	3	3	1	1	3	6	2	2	1	1	2	1	3	2	4	1	1	2	3
HNSC	DETROIT562_UPPER_AERODIGESTIVE_TRACT	1	1	1	3	1	2	3	1	10	1	1	1	2	5	2	2	2	2	2	5	3	1	3	2	2	2	7	2	2	5	2	2	2	6	7	2	2	2	1	4	2	8	4	2	1	6	2	6
HNSC	SCC25_UPPER_AERODIGESTIVE_TRACT	1	1	2	1	2	1	3	7	2	1	1	1	1	5	1	1	3	2	1	5	2	2	3	2	1	3	7	2	1	1	7	1	2	6	7	1	1	2	1	4	1	2	3	1	1	1	1	2
HNSC	SCC15_UPPER_AERODIGESTIVE_TRACT	1	1	2	2	2	1	7	2	2	1	1	2	1	1	1	1	3	2	1	1	1	1	3	2	1	2	9	1	1	2	5	1	2	2	2	1	1	1	1	2	1	2	1	1	1	1	1	1
THCA	FTC238_THYROID	1	1	1	1	1	1	1	1	1	1	1	1	1	1	1	1	1	1	1	1	1	1	1	1	1	1	1	1	1	1	1	1	1	1	1	1	1	1	1	1	1	1	1	1	1	1	1	1
THCA	FTC133_THYROID	1	1	1	1	1	1	1	1	1	1	1	1	1	1	1	1	2	1	1	1	1	2	2	2	2	1	1	1	1	1	1	1	1	1	1	1	1	2	1	1	1	1	1	1	2	1	1	1
THCA	SW579_THYROID	1	1	1	1	1	1	1	2	1	1	2	1	1	1	1	1	1	1	1	1	2	1	1	1	1	1	1	1	1	1	1	1	1	1	1	1	1	1	1	1	1	1	2	1	3	1	1	1
THCA	TT_THYROID	1	2	1	2	2	2	2	1	2	2	2	2	2	1	2	2	1	1	2	2	3	1	3	3	1	2	2	1	1	2	2	2	2	2	2	2	2	3	2	2	2	2	3	2	1	2	1	2
THCA	CAL62_THYROID	1	1	1	1	1	1	1	3	1	1	2	1	1	1	1	1	2	1	1	1	3	1	1	1	1	1	1	1	1	1	1	1	1	1	1	1	1	2	1	1	1	1	4	1	1	1	1	1
THCA	BHT101_THYROID	1	1	2	1	1	1	1	4	2	1	1	1	1	2	1	1	2	1	1	1	4	1	2	2	2	1	1	2	1	1	1	1	1	1	1	1	1	4	1	1	1	1	4	1	3	1	2	1
THCA	BCPAP_THYROID	2	1	1	1	1	1	1	1	1	1	1	1	1	1	1	1	2	1	1	1	1	2	2	2	2	1	1	1	2	1	1	1	1	2	2	1	1	5	1	1	1	1	2	1	1	1	2	1
THCA	TT2609C02_THYROID	1	1	1	1	1	1	1	4	1	1	1	1	1	2	1	1	2	2	1	1	2	2	1	3	2	1	1	1	1	1	1	1	1	1	1	1	1	6	1	1	1	1	1	1	2	1	1	1
THCA	ML1_THYROID	1	1	1	1	1	1	1	4	2	1	1	1	1	1	1	1	1	1	1	1	4	2	2	1	2	1	1	1	1	2	1	1	1	2	1	1	1	6	1	1	1	1	5	1	2	1	1	1
PRAD	NCIH660_PROSTATE	1	1	1	1	1	1	1	1	1	1	1	1	1	1	1	1	1	1	1	1	1	1	1	1	1	1	1	1	1	1	1	1	1	1	1	1	1	1	1	1	1	1	1	1	1	1	1	1
PRAD	VCAP_PROSTATE	1	2	1	2	2	2	1	2	1	2	2	2	2	2	2	2	2	1	1	2	2	1	1	1	1	1	1	2	1	2	2	2	2	2	1	1	1	2	2	2	2	1	2	2	1	2	1	2
PRAD	MDAPCA2B_PROSTATE	1	2	1	2	2	2	1	2	1	2	2	2	2	2	2	2	2	1	2	2	3	2	1	2	1	1	1	2	1	1	2	2	2	2	1	2	2	2	2	2	2	1	2	2	1	2	1	2
PRAD	DU145_PROSTATE	1	3	1	3	3	3	2	1	1	1	1	3	3	3	3	3	3	1	1	3	1	3	1	3	2	2	2	3	1	3	2	1	3	3	2	3	2	1	2	3	1	2	1	1	2	3	2	1
PRAD	LNCAPCLONEFGC_PROSTATE	1	3	1	2	2	2	1	2	1	2	1	2	2	4	2	2	2	1	2	4	3	2	2	2	1	3	2	2	1	1	2	2	2	1	2	2	2	2	2	2	2	1	2	2	1	2	1	2
PRAD	PC3_PROSTATE	1	3	1	3	3	3	1	1	2	1	1	3	3	5	2	3	3	2	1	3	1	4	1	1	1	2	2	3	1	4	2	1	3	3	3	3	2	1	2	3	1	2	1	1	2	3	2	1
PRAD	PRECLH_PROSTATE	2	3	2	3	4	3	2	1	2	1	1	3	3	5	1	3	4	1	1	3	4	4	1	3	2	3	2	3	2	3	2	1	3	4	3	4	2	1	2	4	1	2	1	1	2	3	2	1
[truncated: 297 more columns]
